# Supplementary material for: Transcriptome, metabolome and suppressor analysis reveal an essential role for the ubiquitin-proteasome system in seedling chloroplast development
Source: BMC Plant Biol. 2022 Apr 8;22:183. doi: 10.1186/s12870-022-03536-6 (PMC8991883; doi:10.1186/s12870-022-03536-6)
Supplement: Supplementary file 1 — Additional file 1. [file 12870_2022_3536_MOESM1_ESM.zip]

Archive with 8 entries (8 files):
- Supplementary Text and Figures_12.pdf
- Table S1 Genes induced by ubK48R_2.xlsx
- Table S2 Genes repressed by ubK48R_1.xlsx
- Table S3 enriched GO_2.pdf
- Table S4 Proteomics_data_5.xlsx
- Table S5 Metabolomics_2.xlsx
- Table S6 Transcript differences RV86-5 sud vs RV86-5_1.xlsx
- Table S7_2 Oligonucleotides used in this work.pdf
