# Supplementary material for: Transcriptome, metabolome and suppressor analysis reveal an essential role for the ubiquitin-proteasome system in seedling chloroplast development
Source: BMC Plant Biol. 2022 Apr 8;22:183. doi: 10.1186/s12870-022-03536-6 (PMC8991883; doi:10.1186/s12870-022-03536-6)
Supplement: Supplementary file 1 — Additional file 1. [file 12870_2022_3536_MOESM1_ESM.zip › Table S1 Genes induced by ubK48R_2.xlsx]

## Sheet: Sheet1
	gene.index	RP/Rsum FC:(	class1/class2)	pfp	P.value
AT1G61810	3985	1	283.949	0	0		beta glucosidase 45, endomembrane
AT2G31980	7723	3.3408	64.2857	0	0		phytocystatin 2 cystein type endoprotease inhibitor
AT2G43590	8722	3.7628	59.7981	0	0		chitinase
AT1G64405	4199	5.1984	53.7003	0	0		small unknown plant-specific
AT1G23730	1958	6.2559	47.1832	0	0		beta carbonic anhydrase 3
AT5G44050	19411	8.6128	34.0041	0	0		MATE efflux carrier family protein (drug transporter)
AT4G15300	14446	9.7319	31.6447	0	0		CYP702A2 Cyt P450 heme monooxygenase
AT1G15010	1240	10.9218	30.2815	0	0		small unknown defense-related mostly plants
AT5G44420	19446	11.3089	34.844	0	0		(CYP702A2 Cyt P450 ? unknown) responds to JA, ethylene; PDF1.2A ?
AT5G07500	17105	11.3123	30.4654	0	0		PEI1 Zn finger transcr factor embryo-specific
AT1G08430	687	11.3226	31.2967	0	0		ALMT1 Aluminum-activated malate transporter
AT5G23220	18303	11.4267	30.9454	0	0		(nicotinamidase 3 NIC3 ? unknown) responds to SA
AT2G14560	6267	11.4742	27.8079	0	0		Late upregulated in response to H. parasitica, LUPR1
AT1G68450	4531	15.2771	25.5597	0	0		small unknown plant-specific evtl chloroplast
AT4G16620	14571	16.2738	24.9907	0	0		nodulin-like transporter (unknown membrane protein)
AT3G61990	13243	16.9617	23.9883	0	0		O-methyl transferase (protein methylation)
AT1G69500	4624	17.6651	22.9328	0	0		(CYP704B1 Cyt P450) alkane monooxygenase activity sporopollenine formation
AT3G58060	12950	18.1877	22.6566	0	0		membrane transporter Cation efflux family
AT5G05320	16923	18.2634	22.2856	0	0		monooxgenase FAD/NAD(P) dep
AT2G14050	6237	19.7512	21.4935	0	0		MCM9 DNA-dep ATPase
AT4G32280	15888	20.3897	20.8589	0	0		IAA29, TF response to red light, auxin
AT1G10585	869	21.752	20.431	0	0		bHLH TF
AT5G10120	17296	23.5097	19.6769	0	0		ethylene insensitive 3 family TF responds to karrikin
AT4G30520	15732	25.1381	18.937	0	0		LRR family S/T kinase; called AtSARK in Xu et al., 2011, Plant Phys 157, 2131-53. senescence-inducing ?
AT1G64780	4234	27.6362	18.1717	0	0		ammonium transporter AMT1;2, responds to nematodes
AT2G45580	8881	29.385	17.4996	0	0		CYP76C3 Cyt P450 family
AT2G34020	7884	31.5652	16.3905	0	0		2 EF hands (Ca binding)
AT3G45130	11909	31.9298	16.0199	0	0		Lanosterol synthase 1 LAS1
AT3G29770	11583	32.2752	16.1148	0	0		methyl esterasse ATMES11 (N-terminal [de]-myristoylation ?)
AT3G48520	12153	33.014	16.192	0	0		CYP94B3 Cyt P450 (O2 bind.; defense, wounding, JA)
AT1G20490	1680	33.5461	16.1367	0	0		4-coumarate CoA ligase
AT5G04970	16893	39.3304	14.64	0.0001	0		invertase / pectin esterase inhibitor superfamily
AT1G74010	5004	40.3992	14.4044	0.0001	0		Ca-dep phosphotriesterase; strictosidine synthase activity
AT4G36790	16272	42.7495	13.7793	0.0001	0		sugar -H symporter
AT3G10340	9902	43.8858	13.6755	0.0001	0		PAL4 (Phenylalanin ammonia lyase)
AT1G07000	569	44.6242	13.4631	0.0001	0		Exocyst family protein Exo7B2; vesicle docking
AT1G26130	2066	45.5175	13.6883	0.0001	0		haloacid dehalogenase-like hydrolyse family (chloroplast envelope ion transporter phospholipid transport
AT2G43580	8721	45.6448	13.7198	0.0001	0		chitinase
AT1G76470	5221	45.7159	13.1579	0.0001	0		lignin biosynthesis NADP binding; Cinnamoyl Co A reductase
AT1G79400	5466	46.6611	13.1909	0.0001	0		CHX2 Na H antiporter
AT2G45570	8880	47.7911	13.0826	0.0001	0		CYP76C2 heme monooxygenase
AT1G67750	4467	52.7396	12.0049	0.0002	0		pectate lyase mambrane protein
AT5G13170	17529	55.0765	11.7241	0.0002	0		SAG29 senescence-associated RAG1 assoc. pr. homol. osmotic stress, ABA response
AT1G74670	5063	55.3645	11.9208	0.0002	0		GA regulated proteinresp. to sugar, karrikin
AT2G40970	8496	55.414	11.8666	0.0002	0		MYBC1 homeodomain TF
AT1G60450	3883	55.8275	11.9024	0.0002	0		galactinol synthase 7 (glycosyl group transfer)
AT4G36880	16278	55.8499	12.0045	0.0002	0		Cystein proteinase 1
AT1G17190	1415	56.666	11.6677	0.0002	0		gluathione S transferase tau class
AT1G55240	3633	58.1381	11.784	0.0003	0		unknown, membrane associated ?
AT1G32780	2586	58.1663	11.7302	0.0003	0		Zn binding alcohol dehydrogenase (oxidoreductase)
AT5G08370	17184	58.6827	11.7161	0.0004	0		alpha galactosidase 2 (glucosyl-ceramide ?)
AT1G18610	1535	58.7696	11.7328	0.0003	0		galactose oxidase Kelch repeat (unknown)
AT1G28590	2275	58.892	11.4457	0.0003	0		lipase/acylhydrolase family endomembrane carboxyl esterase
AT1G05960	487	61.5619	11.355	0.0004	0		armadillo repeats ARM repeats (unknown)
AT1G58300	3800	62.4959	11.2516	0.0005	0		heme oxygenase 4 chloroplast (decyclizing)
AT4G35985	16206	63.0335	11.2459	0.0005	0		senescence/dehydration associated chloroplast
AT5G38340	18974	64.0954	10.9335	0.0005	0		intrinsic membrane protein ATPase defense, apoptosis
AT1G63530	4119	66.6841	10.507	0.0006	0		pollen tube growth (?)
AT4G36410	16235	67.1525	10.7623	0.0005	0		(ub ligase) UBC17
AT4G39320	16482	67.3872	10.6702	0.0006	0		unknown membrane protein
AT5G10130	17297	67.8001	10.6357	0.0007	0		unknown extracellular or endomembrane protein
AT5G55780	20408	69.4044	10.3625	0.0006	0		Zn binding signal transduction Cys His rich C1 domain, diacylglycerol binding
AT5G47130	19661	69.5022	10.4757	0.0006	0		anti-apoptotic protein Bax-inhibitor 1 family
AT2G41280	8521	71.6124	10.3763	0.0007	0		N-term. myristolyation, seed dormancy
AT1G16730	1372	71.8819	10.1137	0.0006	0		peroxysomal protein unknown function
AT3G03440	9331	72.5473	9.9576	0.0007	0		unknown ARM repeat
AT2G45560	8879	72.583	10.2513	0.0007	0		heme monooxygenase (CYP450 ?)
AT5G59080	20703	73.4652	9.9676	0.0007	0		chloroplast ox stress response
AT2G47010	9011	74.2037	10.2536	0.0007	0		unknown endomembrane protein
AT1G53930	3531	74.3728	9.9306	0.0007	0		unknown
AT2G41070	8505	74.9601	10.1471	0.0007	0		senescence-specific TF ATBZIP12, DPBF4, EEL
AT3G61930	13237	75.438	9.9092	0.0007	0		N-term myristoylation, unknown function
AT2G32430	7761	76.0394	9.8439	0.0007	0		glycosyl transferase
AT1G20440	1677	76.7576	10.1069	0.0008	0		cold, osmotic, heat stress, ABA response function unknown
AT5G23820	18351	76.8777	9.7677	0.0007	0		vacuolar unknown
AT5G49570	19883	78.6477	9.7761	0.0007	0		peptide-N4-(N-acetyl-beta-glucosaminyl)asparagine amidase activity, SA induced, ozone induced
AT1G65240	4270	80.8996	9.735	0.0008	0		membrane-anchored aspartic endoprotease
AT1G10740	884	81.5273	9.7522	0.0007	0		glycerol biosynthesis
AT2G46990	9009	82.5867	9.5482	0.0007	0		auxin induced TF IAA20
AT5G23830	18352	82.6682	9.3611	0.0007	0		unknown endomembrane protein
AT3G03410	9328	84.7476	9.1736	0.0007	0		Ca-binding EF hand
AT5G43810	19389	85.3598	9.3365	0.0008	0		translation initiation factor eIF2C Zwille = Argonaute 10
AT3G01840	9185	86.7239	9.2253	0.0008	0		endomembrane S/T/Y protein kinase
AT1G49830	3213	86.932	9.1607	0.0008	0		TF bHLH
AT1G14460	1190	88.308	9.2173	0.0008	0		DNA polymerase AAA ATPase
AT4G28150	15533	89.1331	9.1216	0.0009	0		unknown
AT5G43410	19358	89.2931	8.8133	0.0009	0		TF AP2 type B-3 subfamily (18 AP2 members in family)
AT1G80240	5538	89.9253	8.9888	0.0009	0		unknown cell-wall related
AT2G34810	7955	90.5613	9.3704	0.0009	0		wound- and JA induced, FAD containing oxidoreductase
AT4G30290	15711	92.3743	8.596	0.0009	0		xyloglucan endotransglucosylase
AT3G61900	13234	92.7123	8.6879	0.0009	0		auxin-responsive unknown
AT5G57070	20507	96.6899	8.4975	0.0011	0		unknown
AT5G44570	19458	98.5871	8.5263	0.0012	0		unknown endomembrane protein
AT1G06160	502	98.8352	8.3156	0.0012	0		TF ethylene stimulated JA responsive AP2 type B-3 (Ethylene response factor type ERF)
AT1G17810	1471	98.9692	8.489	0.0012	0		water channel
AT2G18690	6596	99.6856	8.3153	0.0011	0		unknown membrane protein
AT2G07675	6044	100.56	8.2905	0.0011	0		small ribosomal subunit protein
ATMG00980	21513	100.56	8.2905	0.0011	0		large mitochondrial ribosomal subunit protein
AT3G54030	12616	101.117	8.2789	0.0012	0		membrane-associated protein kinase N-myristoylated
AT5G01180	16566	102.093	8.2582	0.0012	0		dipeptide transporter (plasma membrane)
AT5G39080	19027	109.462	7.9281	0.0014	0		acyl transferase HXXXD group, transfer of other than amino aciyl groups
AT1G56010	3698	110.074	7.9335	0.0014	0		TF auxin signaling NAC1 (NAC domain)
AT3G51895	12436	110.478	7.9075	0.0014	0		sulfate transporter
ATMG01200	21528	111.377	7.6796	0.0014	0		mt membrane protein
AT1G76250	5200	111.624	7.9873	0.0014	0		unknown endomembrane protein
AT1G33320	2621	111.71	7.7738	0.0014	0		cystathionin gamma synthetase (Met biosynthesis)
AT4G02280	13566	111.733	7.7818	0.0014	0		UDP glycosyl transferase sucrose synthase
AT2G01420	5631	112.624	7.8627	0.0014	0		auxin proton symport PIN4
AT3G10330	9901	112.959	7.869	0.0014	0		Cyclin type Pol II transcription factor TFIIB type Zn finger, translation initation
AT3G28540	11487	113.817	7.7308	0.0015	0		ATPase P-loop containing, AAA type
AT5G65140	21237	114.482	7.6503	0.0015	0		trehalose phosphatase Cadmium-responsive
AT3G62590	13293	115.764	7.3895	0.0016	0		triglyceride lipase
AT2G23800	7035	116.339	7.613	0.0016	0		farnesyl transferase
AT1G31550	2483	116.872	7.6625	0.0016	0		vacuolar ester hydrolase
AT5G13220	17533	117.862	7.6558	0.0017	0		JA and wounding induced protein JAZ 10 CCT domain
AT4G32810	15932	123.942	7.4052	0.002	0		Chloroplast protein Oxidoreductase in Xynthophyll catabolism Carotenoid cleaving oxygenase 8 CCD8 MAX4
AT1G20160	1658	124.783	7.4273	0.002	0		apoplastic serine endopeptidase
AT3G50410	12305	125.249	7.2038	0.002	0		Dof TF OBF binding protein 1 auxin-responsive SA responsive cell cycle regulation
AT1G64700	4228	125.401	7.2977	0.002	0		unknown protein, N-myristoylated
AT5G15140	17697	126.561	7.3313	0.002	0		aldose 1 epimerase galactose metabolism
AT1G73805	4986	127.418	7.2194	0.0021	0		Calmodulin-binding like (TF ?)
AT2G07798	6097	131.364	6.9079	0.0023	0		unknown
ATMG01220	21530	131.364	6.9079	0.0023	0		unknown mitochondrial
AT2G46410	8958	134.49	6.9021	0.0024	0		TF JA responsive SA responsive R3 type Myb, moves from atrichoblasts to trichoblasts (hair formation)
AT1G69480	4622	135.879	6.9543	0.0024	0		unknown membrane protein
AT4G27970	15516	139.155	6.7715	0.0025	0		transporter SLAC1 homolog 2 (SLAH2)
AT1G05710	467	140.08	6.7945	0.0026	0		ethylene responsive TF bHLH
AT4G36710	16265	141.939	6.6678	0.0027	0		TF GRAS family shoot development
AT5G17330	17889	143.027	6.6918	0.0027	0		glutamate decarboxylase Calmodulin binding reponse to Cadmium
AT5G20960	18200	143.888	6.6721	0.0028	0		indole-3-acetaldehyde oxidase Auxin biosynthesis
AT4G25420	15289	144.198	6.643	0.0028	0		Gibberellin 20 oxidase GA responsive
AT1G13340	1104	145.811	6.7945	0.0029	0		ox stress responsive regulator of Vps4 in MBVB pathway
AT5G49280	19856	149.148	6.497	0.0031	0		unknown membrane protein
AT4G15310	14447	150.816	6.431	0.0032	0		CYP702A3 Cyt P450
ATMG00080	21464	152.201	6.3938	0.0033	0		mt ribosomal protein
ATMG00090	21465	152.201	6.3938	0.0033	0		mt ribosomal protein
AT1G16850	1384	152.41	6.443	0.0033	0		salt stress responsive
AT2G12400	6177	153.009	6.3545	0.0033	0		unknown
AT1G74150	5015	153.685	6.3409	0.0033	0		unknown
AT2G20500	6754	154.15	6.435	0.0033	0		unknown mt protein
AT1G64710	4229	156.005	6.2794	0.0034	0		Zn binding oxidoreductase GroES like alcohol dehydrogenase
AT1G71890	4817	157.447	6.2525	0.0035	0		sucrose hydrogen symporter
AT3G16330	10451	157.538	6.3151	0.0035	0		unknown
AT4G00940	13457	158.099	6.2356	0.0035	0		TF Dof type
AT1G77660	5318	158.566	6.2105	0.0035	0		unknown
AT4G30380	15719	158.707	6.2707	0.0035	0		unknown hypoxia responsive natriuretic peptide / expansin precursor
AT5G59070	20702	159.099	6.2712	0.0035	0		endomembrane protein glycosyl transferase
AT2G42990	8670	159.782	6.2419	0.0035	0		carboxyl ester hydrolase
AT2G07826	6103	160.895	6.1895	0.0035	0		pseudogene
ATMG01210	21529	160.895	6.1895	0.0035	0		unknown
AT5G52810	20152	162.79	6.1297	0.0036	0		chloroplast protein NAD(P) binding Rossmann fold Arg to Glu metabolism
AT1G05790	473	163.049	6.1749	0.0036	0		triglyceride lipase
AT4G03340	13664	163.393	6.1248	0.0036	0		acetylglucosaminyl transferase mt membrane
AT5G23130	18296	163.836	6.0646	0.0036	0		cell wall catabolism LysM domain containing peptidoglycan binding
AT2G45900	8913	164.389	6.0869	0.0036	0		GA responsive unknown
AT2G46200	8939	165.922	6.1188	0.0036	0		unknown
AT2G07811	6100	166.19	6.1045	0.0036	0		pseudogene
AT2G36220	8079	166.789	6.345	0.0036	0		anaerobic respiration
AT1G20450	1678	167.334	6.008	0.0037	0		cold, ABA drought responsive dehydrin type ERD10
AT1G53940	3532	168.27	6.111	0.0037	0		JA, ethylene SA regulated neg regul of auxin reponse cyrboxyl esterase lipase activity
AT1G75040	5096	170.409	6.0752	0.0038	0		UV b responsive SAR responsive Cd responsive apoplastic vacuolar PR-5
AT3G11420	9992	170.694	6.041	0.0039	0		glycosyl transferase
AT5G04470	16851	171.058	6.0324	0.0039	0		Cyclin-dep. kinase inhibitor (endoreduplication, mitosis) SIAMESE SIM
AT3G47540	12086	174.552	5.8588	0.004	0		chitinase
AT2G22810	6956	175.124	5.8993	0.004	0		ACC synthase ACS4 iron responsive
AT1G27200	2160	175.597	5.9163	0.004	0		unknown
AT5G22500	18243	181.487	5.8362	0.0044	0		long chain fatty acyl CoA reductase (alcohol forming) suberin biosynthesis wound-responsive salt stress resp.
AT3G05320	9494	181.633	5.7542	0.0044	0		unknown
AT3G21700	10922	182.68	5.8507	0.0044	0		small GTPase monomeric G protein of atrichoblasts
AT2G31900	7715	183.247	5.7572	0.0044	0		myosin motor MYOSIN 5
AT1G28610	2277	183.99	5.7171	0.0045	0		lipase
AT4G20170	14878	187.352	5.6733	0.0048	0		unknown
AT3G47770	12103	189.109	5.5681	0.0048	0		transporter, ATPase ATH5
AT5G07150	17074	189.423	5.6441	0.0049	0		protein kinase membrane, LRR containing
AT2G34660	7941	189.882	5.5308	0.0048	0		vacuolar membrane ATPase multidrug resistance protein 2 glutathione S conjugate transporter
AT2G40435	8449	192.683	5.6112	0.005	0		pseudogene ?
AT3G50010	12272	194.279	5.5518	0.0051	0		unknown Zn binding PhD type Cys His rich C1 domain
AT3G63200	13347	195.037	5.5894	0.0051	0		nutrient patatin-like protein 9 PLP9
AT1G11545	948	195.403	5.4673	0.0051	0		xyloglucan:xyloglucosyl transferase
AT2G35610	8023	196.438	5.4995	0.0051	0		arabinosyl transferase (Golgi)
AT1G70750	4728	196.601	5.4887	0.0051	0		unknown endomembrane protein
AT3G01720	9174	198.101	5.5155	0.0051	0		unknown
AT5G67520	21451	198.854	5.4912	0.0052	0		chloroplast kinase APK4 sulfate activation
AT1G17170	1413	199.417	5.4563	0.0052	0		glutathione transferase
AT3G55890	12766	199.643	5.4584	0.0052	0		unknown
AT2G07727	6080	199.976	5.4186	0.0052	0		repsiratory electron transport electron carrier Cyt b/b6
ATMG00220	21470	199.976	5.4186	0.0052	0		mt respiratory chain complex III
AT1G52720	3432	204.746	5.3922	0.0055	0		unknown
AT1G65480	4290	205.966	5.3218	0.0055	0		flowering gene FT
AT2G23120	6983	206.206	5.3794	0.0055	0		unknown membrane protein
AT2G37980	8230	207.673	5.3875	0.0056	0		unknown
AT5G26660	18553	207.801	5.3864	0.0056	0		MYB86 sinapate ester biosynthesis TF
AT1G10530	863	209.226	5.2992	0.0057	0.0001		unknown protein, N-myristoylated
AT5G04310	16837	210.573	5.2748	0.0057	0.0001		pectin lyase membrane-anchored
AT2G21060	6808	211.988	5.2438	0.0059	0.0001		glycin-rich protein 2B DNA binding ?
AT1G74080	5010	213.405	5.2229	0.0059	0.0001		R2R3 type Myb MYB122 TF
AT5G56970	20499	217.065	5.1302	0.0063	0.0001		cytokinin dehydrogenase vacuolar oxidoreductase
AT3G50260	12292	218.238	5.1535	0.0063	0.0001		stress cell death regulation JA ethylene regulated ERF/AP2 TF
AT5G65170	21239	224.222	5.0714	0.0068	0.0001		unknown
AT4G31130	15787	226.821	5.0149	0.007	0.0001		unknown
AT4G05030	13791	229.381	5.0349	0.0072	0.0001		mt copper transport
AT1G20840	1711	230.547	5.0025	0.0073	0.0001		vacuolar sugar transporter tonoplast monosaccharide transporter 1 TMT1
AT1G20480	1679	235.296	4.9141	0.0078	0.0001		4-coumarate CoA ligase
AT4G15730	14487	239.196	4.9408	0.0081	0.0001		unknown Zn binding CW type
AT3G23880	11101	239.68	4.8848	0.0081	0.0001		unknown
AT4G18280	14723	243.243	4.7754	0.0083	0.0001		unknown
AT4G14695	14393	243.901	4.844	0.0083	0.0001		unknown mitochondrial
AT4G27240	15452	244.592	4.8316	0.0083	0.0001		Zn binding TF C2H type
AT2G26680	7278	244.79	4.8187	0.0083	0.0001		unknown
AT3G02070	9203	245.19	4.8502	0.0083	0.0001		Cys peptidase otubain domain ?
AT1G64770	4233	246.72	4.767	0.0084	0.0001		NADPH dehydrogenase complex (plastoquinone)
AT2G07687	6053	247.589	4.8223	0.0084	0.0001		mt electron transport Cyt c oxidase
ATMG00730	21496	247.589	4.8223	0.0084	0.0001		mt complex IV subunit
AT2G07751	6092	247.661	4.8069	0.0084	0.0001		NADH dehydrogenase (ubiquinone)
ATMG00990	21514	247.661	4.8069	0.0084	0.0001		mt complex I subunit (NADH dehydrogenase)
AT2G20780	6782	248.874	4.7889	0.0084	0.0001		sugar hydrogen symport
AT4G14020	14327	248.897	4.7777	0.0084	0.0001		unknown
AT2G07696	6060	249.428	4.7805	0.0084	0.0001		rib small subunit protein S7p/S5e family
ATMG01270	21535	249.428	4.7805	0.0084	0.0001		mt ribosomal small subunit protein
AT1G02816	215	251.577	4.7732	0.0085	0.0001		unknown vacuolar membrane
AT1G45130	2994	253.485	4.7275	0.0087	0.0001		beta galactosidase BGAL5
AT2G46640	8979	254.414	4.7199	0.0087	0.0001		unknown
AT2G32800	7793	254.417	4.6987	0.0087	0.0001		membrane S/T kinase
AT5G11100	17381	254.49	4.7313	0.0087	0.0001		unknown endomembrane protein
AT2G07715	6070	254.987	4.7459	0.0087	0.0001		large ribosomal subunit protein L2
ATMG00560	21489	254.987	4.7459	0.0087	0.0001		mt ribosomal protein
AT5G64370	21165	255.4	4.696	0.0086	0.0001		beta-ureidopropionase PYD3 beta alanine synthesis
AT1G08550	697	255.701	4.7055	0.0086	0.0001		violaxanthin de-epoxidase chloroplastic thylakoid lumen
AT5G48330	19772	256.529	4.6913	0.0087	0.0001		unknown regulator of chromosome condensation RCC1
AT2G24010	7053	259.545	4.6421	0.0089	0.0001		Ser carboxypeptidase scpl23
AT4G20230	14882	261.38	4.6973	0.0091	0.0001		Mg binding, terpenoid cyclase
AT2G35110	7983	263.961	4.5585	0.0093	0.0001		actin filament organization ARP2/3 complex
AT3G10500	9914	264.902	4.6026	0.0093	0.0001		TF NAC domain
AT2G41705	8559	266.6	4.5736	0.0094	0.0001		membrane protein camphor resistance CrcB family prot.
AT4G36220	16224	266.659	4.5884	0.0094	0.0001		ferulate 5 hydroxylase lignin biosynthesis UVB inducible
AT2G24550	7102	267.682	4.5762	0.0094	0.0001		unknown
AT1G54040	3539	269.174	4.5587	0.0095	0.0001		JA inducible senescence defense epithiospecifying senescence regulator ESP, ESR WRKY53 interactor
AT1G54570	3586	269.954	4.5473	0.0096	0.0001		acyl transferase plastoglobules esterase lipase thioesterase family
AT1G62570	4043	270.104	4.5402	0.0096	0.0001		4-methylthiopropyl glucosinolate S-oxygenase activity
AT4G18550	14750	270.42	4.5664	0.0095	0.0001		triglyceride lipase
AT5G53210	20189	270.52	4.5645	0.0095	0.0001		TF bHLH Speechless SPCH
AT5G18590	17996	272.94	4.5029	0.0097	0.0001		unknown
AT2G07698	6062	274.823	4.5122	0.0098	0.0001		mt or vacuolar ATP synthase F1 ATPase component H+ transport
ATMG01190	21527	274.823	4.5122	0.0098	0.0001		mt proton transporting ATP synthase complex
AT1G32860	2590	275.447	4.536	0.0098	0.0001		O-glycosyl hydrolase defense related
AT4G37870	16358	277.087	4.5114	0.01	0.0001		phosphoenolpyruvate cyrboxykinase resp. to Cd, incompatible fungus
AT1G63300	4104	277.356	4.4865	0.01	0.0001		unknown mt protein
AT4G35070	16126	278.011	4.4586	0.0101	0.0001		unknown
AT5G57050	20505	278.061	4.4911	0.0101	0.0001		ABA, osmotic stress responsive phosphatase PP2C ABI2
AT5G01790	16618	278.773	4.5003	0.0102	0.0001		unknown chloroplast
AT2G07725	6079	278.997	4.5084	0.0101	0.0001		ribosomal protein L5
ATMG00210	21469	278.997	4.5084	0.0101	0.0001		mt large rib subunit protein
AT4G34160	16050	280.648	4.4699	0.0102	0.0001		response to cytokinin sucrose brassinosteroid Cyclin D3;1
AT4G28560	15572	281.693	4.3971	0.0102	0.0001		plasma membrane growth ROB interaction protein RIC7
AT1G01240	87	283.234	4.4276	0.0104	0.0001		unknown protein, N-myristoylated
ATMG01000	21515	286.023	4.4391	0.0106	0.0001		unknown mt protein
AT5G50915	19984	286.335	4.4676	0.0106	0.0001		GA responsive TF bHLH
AT2G28840	7467	286.868	4.3712	0.0106	0.0001		XB3 ortholog 1 Zn finger Arm repeat
AT1G65920	4324	287.108	4.3646	0.0106	0.0001		Zn binding FYVE domain chromatin condensation RCC1 related
AT1G28010	2219	288.097	4.3555	0.0107	0.0001		P-glycoprotein 14 ABC transporter auxin transport
AT5G18900	18020	288.3	4.3955	0.0107	0.0001		peptidyl-proline hydroxylation to 4-hydroxy-L-proline Fe binding
AT5G43745	19382	289.435	4.3915	0.0108	0.0001		chl envelope protein
AT3G60530	13129	289.584	4.3781	0.0107	0.0001		GATA4 Zn finger TF
AT2G39705	8382	290.363	4.3856	0.0107	0.0001		unknown
AT1G48960	3146	292.364	4.3318	0.0109	0.0001		unknown stress-responsive
AT1G76040	5178	293.671	4.3279	0.0109	0.0001		Calcium/Calmodulin-dep protein kinase CPK29
AT5G59220	20718	294.331	4.3763	0.011	0.0001		ABA-dep phosphatase ABA-induced PP2C gene 1
AT3G05150	9479	294.662	4.4098	0.011	0.0001		sugar hydrogen symporter
AT4G31820	15844	294.713	4.324	0.0109	0.0001		enhancer of pinoid BTB/POZ domain protein PIN localization
AT2G31230	7662	294.79	4.3377	0.0109	0.0001		TF ethylene pathway ERF15 (B3 ERF/AP2 family)
AT5G61620	20925	295.253	4.3616	0.0109	0.0001		Myb type CCHC Zn finger TF
AT5G24300	18389	296.716	4.2959	0.0111	0.0001		glycosyl transferase starch degradation Starch Synthase 1 Suppressor of Salicylic acid insensitivity 1
AT5G11020	17373	297.425	4.319	0.0111	0.0001		S/T kinase
AT1G54680	3590	299.783	4.2771	0.0114	0.0001		unknown endomembrane protein
AT5G65040	21229	303.2	4.2808	0.0117	0.0001		unknown
AT4G38460	16406	303.666	4.2607	0.0117	0.0002		isoprenoid biosynthesis geranylgeranyl reductase
AT1G31820	2506	304.339	4.2256	0.0117	0.0002		cation transporter
AT2G41300	8523	305.73	4.1888	0.0119	0.0002		strictosidine synthase like (lacks active site residue) alkaloid biosynthesis
AT2G37760	8210	306.177	4.2476	0.0119	0.0002		steroid dehydrogenase (aldo-keto reductase) Cd responsive cold, salt responsive
AT1G54330	3566	306.688	4.1885	0.0119	0.0002		NAC domain TF NAC020
AT3G63380	13362	309.422	4.2258	0.0121	0.0002		Ca transport ATPase
AT3G04030	9378	310.869	4.154	0.0122	0.0002		TF homeodomain Myb type
AT1G48480	3110	312.088	4.1924	0.0123	0.0002		receptor-like kinase 1 (RKL1)
AT5G53670	20227	312.381	4.2497	0.0123	0.0002		unknown endomembrane protein
AT1G53990	3536	312.818	4.2416	0.0123	0.0002		GDSL motif lipase 3
AT4G37010	16291	314.192	4.1767	0.0124	0.0002		Ca binding DNA repair component Centrin 2
AT1G18840	1553	315.527	4.1137	0.0125	0.0002		unknown vacuolar protein
AT5G58150	20608	316.566	4.168	0.0125	0.0002		S/T kinase LRR transmembrane kinase
AT2G46950	9006	318.007	4.1078	0.0126	0.0002		Cyt P450 CYP709B2
AT1G17745	1466	318.684	4.1413	0.0126	0.0002		phosphoglycerate dehydrogenase chl Ser biosynthesis
AT2G01180	5612	319.868	4.1213	0.0127	0.0002		lipid phosphate phosphatase genotoxic stress induced
AT2G07708	6065	321.182	4.1623	0.0128	0.0002		unknown
ATMG00490	21483	321.182	4.1623	0.0128	0.0002		unknown mt protein
ATMG00500	21484	321.182	4.1623	0.0128	0.0002		unknown mt protein
AT5G42320	19274	321.79	4.1585	0.0127	0.0002		metallocarboxypeptidase Zn containing
AT2G41370	8528	324.188	4.1361	0.013	0.0002		Blade on petiole 2 BOP2 BTB/POZ domain Ankyrin protein flower morphogenesis
AT2G42750	8648	325.645	4.0742	0.0131	0.0002		protein folding DNAJ type co-chaperone ?
AT2G42430	8624	327.439	4.064	0.0133	0.0002		Asymmetric leaves-like 18 ASL18 lateral organ boundaries domain 16 LBD16
AT1G28570	2273	328.268	4.0778	0.0133	0.0002		carboxyl ester hydrolase
AT4G38470	16407	329.365	4.0342	0.0134	0.0002		S/T/Y kinase ACT type
AT2G07732	6084	329.798	4.0904	0.0134	0.0002		rubisco large chain
ATMG00280	21473	329.798	4.0904	0.0134	0.0002		rubisco (large chain ?)
AT2G07678	6047	330.824	4.1132	0.0134	0.0002		unknown
ATMG00920	21509	330.824	4.1132	0.0134	0.0002		unknown mt protein
AT4G19420	14817	331.681	4.0047	0.0135	0.0002		carboxyl ester hydrolase Pectinacetyl esterase family
AT3G08700	9762	331.853	4.0723	0.0134	0.0002		UBC 12
AT4G12980	14243	332.954	4.0142	0.0135	0.0002		(Cyt b561/ferric reductase transmembrane protein) auxin responsive
AT1G45160	2997	333.061	4.04	0.0135	0.0002		protein kinase AGC kinase
AT1G62640	4044	334.044	4.0508	0.0135	0.0002		3-ketoacyl-[acyl-carrier-protein] synthase activity; acyl transferase
AT5G04040	16814	335.039	3.9889	0.0136	0.0002		lipid storage body degradation protein Sugar-dependent 1 triacylglycerol lipase
AT1G01720	128	335.56	4.0039	0.0136	0.0002		wound ABA induced TF NAC domain
AT2G17520	6489	337.411	4.0055	0.0138	0.0002		transmembrane ribonuclease / protein kinase IRE1A
AT1G80310	5543	338.232	3.983	0.0138	0.0002		sulfate transporter
AT5G39090	19028	338.847	3.9986	0.0138	0.0002		acyl transferase HXXXD type
AT1G22710	1866	341.738	3.9873	0.0142	0.0002		sucrose hydrogen symporter
AT1G73120	4925	341.964	4.0187	0.0142	0.0002		unknown oxidative stress-responsive
AT1G59520	3813	342.563	3.9717	0.0142	0.0002		unknown
AT1G68110	4502	345.437	3.9554	0.0144	0.0002		clathrin- and phopsholipid binding (Clathrin coat assembly)
AT3G02240	9219	345.679	3.9789	0.0145	0.0002		root meristem growth factor 7 RGF7 peptide precursor
AT1G60440	3882	349.551	3.9074	0.0149	0.0002		pantothenate kinase (CoA biosynthesis)
AT1G80340	5546	349.799	3.9395	0.0149	0.0002		Gibberellin 3 beta dioxygenase GA biosynthesis
AT3G63210	13348	349.849	3.9461	0.0149	0.0002		ABA responsive MEDIATOR OF ABA-REGULATED DORMANCY1 =SAG102 Znf protein
AT4G13340	14275	350.894	3.9208	0.015	0.0002		cell wall component
AT1G11170	918	351.121	3.9582	0.015	0.0002		unknown
AT2G07722	6076	352.789	3.9234	0.0151	0.0002		unknown
ATMG00170	21466	352.789	3.9234	0.0151	0.0002		unknown
ATMG00620	21495	352.789	3.9234	0.0151	0.0002		unknown
AT4G00750	13438	354.737	3.9217	0.0152	0.0002		SAM dependent methyl transferase superfamily
AT3G58620	12984	357.394	3.8973	0.0155	0.0002		Tetratricopeptid-thioredoxin like 4 TTL4
AT4G28085	15527	357.998	3.8842	0.0155	0.0002		unknown membrane protein
AT5G65890	21305	358.005	3.891	0.0155	0.0002		ACT domain repeat 1 (ACR1) amino acid binding in nucleus ?
AT4G31800	15841	358.901	3.9436	0.0155	0.0002		defense TF WRKY18
AT1G48100	3077	362.999	3.8106	0.016	0.0002		polygalacturonase
AT3G44550	11865	364.856	3.9275	0.0161	0.0002		long chain fatty acyl CoA reductase FAR5 (suberin biosynth ? salt stress)
AT1G06830	558	366.21	3.8465	0.0162	0.0003		disulfide oxidoreductase Gultaredoxin ? thioredoxin fold redox homeostasis
AT1G62540	4041	367.683	4.2284	0.0164	0.0003		3/4-/5-/7-/8-methylthiopropyl glucosinolate S-oxygenase activity (glucosinolate biosynthesis)
AT1G28600	2276	371.672	3.7752	0.0168	0.0003		lipid hydrolase GDSL-like
AT1G74020	5005	374.311	3.792	0.017	0.0003		JA, wound response vacuolar membrane protein Strictosidine synthase
AT4G18120	14712	374.743	3.7811	0.017	0.0003		Mei2-like 3 RNA binding protein
AT5G10770	17350	374.894	3.7908	0.017	0.0003		aspartic protease
AT4G27350	15462	376.2	3.7609	0.0171	0.0003		unknown
AT3G20470	10813	377.495	3.7415	0.0172	0.0003		ABA, SA responsive cell wall component Glycin-richp protein 5 GRP5
AT5G24810	18434	378.983	3.7362	0.0173	0.0003		ER protein ABC1 related kinase-like domain
AT1G01340	95	380.584	3.7425	0.0174	0.0003		cyclic nucleotide gated channel 1 CNGC1 Calmodulin binding
AT4G13790	14310	381.495	3.7585	0.0175	0.0003		auxin- and red far red responsive SAUR protein
AT1G60960	3917	381.804	3.7518	0.0175	0.0003		Zn, metal, cation transport iron regulated transporter IRT3
AT1G02470	189	384.531	3.7248	0.0178	0.0003		unknown chloroplast
AT4G13235	14267	385.477	3.6891	0.0179	0.0003		unknown endomembrane protein embryo sac development arrest 21 EDA21 protein
AT4G13195	14262	391.344	3.6901	0.0187	0.0003		phloem/ xylem development Clavata 3-related CLE44
AT5G04220	16829	391.348	3.6792	0.0186	0.0003		Synaptogamin 3 Ca-dep membrane binding C2 domain
AT5G18640	18001	392.711	3.654	0.0188	0.0003		triglyceride lipase
AT3G61950	13239	393.786	3.6821	0.0189	0.0003		TF bHLH
AT1G53950	3533	394.403	3.6643	0.0189	0.0003		ubiquitin-like superfamily group ubiquitin supergroup (RUB1 ?)
AT5G56790	20487	394.739	3.6428	0.0188	0.0003		protein kinase
AT4G04750	13766	395.774	3.635	0.0189	0.0003		sugar hydrogen symporter
ATMG00450	21480	396.438	3.7169	0.0189	0.0003		unknown
AT1G01470	106	399.016	3.6557	0.0192	0.0003		wound- and desiccation response late embyogenesis abundant LEA14
AT1G56080	3705	399.947	3.6328	0.0193	0.0003		unknown membrane protein
AT4G28890	15597	400.168	3.6661	0.0193	0.0003		RIING/U-box superfamily C3HC4 RING
AT1G72220	4848	403.055	3.6237	0.0196	0.0003		RIING/U-box superfamily C3HC4 RING
AT2G07674	6043	406.533	3.6903	0.02	0.0003		unknown conserved
AT1G09575	784	408.715	3.5902	0.0202	0.0003		unknown
AT1G50020	3232	410.415	3.5683	0.0204	0.0003		thylakoid membrane proten unknown function
AT3G14610	10292	411.029	3.6314	0.0204	0.0003		Cyt P450 CYP72A7
AT1G09630	788	411.381	3.6033	0.0204	0.0003		RAB GTPase 2A RABA2A RAB11C membrane vesicle transport
AT3G50700	12328	412.202	3.5668	0.0204	0.0003		IDD22 (maize indeteminte 2 homolog) TF C2H2 Znf Chloroplast development ?
ATMG01010	21516	412.566	3.678	0.0204	0.0003		unknown mitochondrial
AT5G04020	16812	412.868	3.5696	0.0204	0.0003		Calmodulin binding plasma membrane
AT3G47010	12051	412.995	3.6105	0.0203	0.0003		O-glycosyl hydrolase
AT5G66110	21326	413.051	3.5809	0.0203	0.0003		heavy metal ion transport detoxification
AT2G32860	7797	413.083	3.5736	0.0202	0.0003		O-glycosyl hydrolase beta glucosidase 33
AT1G14220	1167	416.19	3.5501	0.0207	0.0004		T2 family Rnase N-term. myristoylation
AT4G35350	16149	421.818	3.4994	0.0215	0.0004		XCP1 xylem cystein protease 1 function in vacuole, xylem PCD
AT1G62045	4003	423.006	3.5531	0.0216	0.0004		small ankyrin repeat protein unknown function
AT2G37770	8211	423.706	3.5162	0.0216	0.0004		steroid dehydrogenase cold salt responsive aldo- keto reductase
AT5G61605	20924	424.168	3.5221	0.0216	0.0004		unknown small
AT5G04950	16891	426.148	3.5149	0.0219	0.0004		ethylene, nitric oxide responsive nicotianamine synthase 1 NIS1 (N. is heavy metal Fe2 chelator)
AT3G46900	12042	426.421	3.5334	0.0219	0.0004		high affinity copper transporter COPT2
AT2G07734	6085	429.123	3.5329	0.0221	0.0004		rib protein S4
ATMG00290	21474	429.123	3.5329	0.0221	0.0004		mt rib protein S4
AT5G62220	20978	429.689	3.5014	0.0222	0.0004		glycosyl transferase chloroplast membrane
AT5G43980	19405	432.606	3.5266	0.0225	0.0004		plasmodesmata-located protein 1A
AT2G25090	7139	432.607	3.4702	0.0224	0.0004		SNF1-related protein kinase 3.18, CIPK 16
AT1G13990	1149	437.028	3.4729	0.023	0.0004		unknown chloroplast
AT1G69810	4652	438.506	3.4689	0.023	0.0004		WRKY36 TF
AT1G75370	5122	438.915	3.4577	0.023	0.0004		transporter phosphatidylinositol transfer
AT4G15490	14466	440.206	3.4744	0.0231	0.0004		sinapate 1-glucosyltransferase activity UDP-glucose transferase (phenylpropanoid cell wall component)
AT1G53830	3525	441.083	3.4697	0.0232	0.0004		pectinesterase PME2
AT5G01820	16621	442.348	3.4619	0.0233	0.0004		SNF1-related protein kinase 3.15, CIPK 14
AT1G47400	3031	442.93	3.5347	0.0233	0.0004		unknown small
AT2G36430	8096	443.428	3.4659	0.0233	0.0004		unknown
AT2G07749	6091	444.27	3.445	0.0233	0.0004		mitovirus RNA-dependent RNA polymerase (?)
ATMG01110	21525	444.27	3.445	0.0233	0.0004		unknown mt protein
AT1G56020	3699	444.463	3.4728	0.0232	0.0004		unknown
AT5G65160	21238	445.066	3.4203	0.0233	0.0004		tetratricopeptide domain containing protein unknown
AT5G10970	17369	445.173	3.4237	0.0233	0.0004		TF Znf C2H2 type
AT5G24910	18444	445.588	3.4851	0.0233	0.0004		CYP714A1
AT2G07768	6094	445.666	3.4844	0.0232	0.0004		mt complex IV assembly
AT3G27020	11368	447.816	3.4141	0.0235	0.0004		yellow stripe like 6 YSL6 nicotianamine metal transporter / peptide transporter family
AT2G43550	8718	448.688	3.5165	0.0235	0.0004		defensin-like scorpion toxin like ion channel inhibitor ?
AT3G16530	10465	449.831	3.4149	0.0237	0.0004		apoplastic cell wall lectin chitin responsive
AT5G02180	16652	450.826	3.4013	0.0238	0.0004		amino acid transport
AT2G19970	6706	452.536	3.4548	0.0239	0.0004		unknown Cys-rich secretory protein PR-1 similarity
AT1G62700	4049	453.406	3.4072	0.024	0.0004		TF vascular-specific NAC domain
AT4G02420	13580	453.407	3.4153	0.0239	0.0004		Con-A like lectin protein kinase
AT2G26290	7242	453.487	3.3875	0.0239	0.0005		root-specific kinase 1 ARSK1 water response ?
AT5G07820	17131	454.539	3.3795	0.024	0.0005		unknown
AT5G61160	20883	454.83	3.4356	0.024	0.0005		agmatine N4-coumaroyltransferase activity; anthocyan 5-aromatic acyl transferase (AACT1)
AT2G07731	6083	456.663	3.3974	0.0242	0.0005		pseudogene
ATMG00270	21472	456.663	3.3974	0.0242	0.0005		complex I NAD6 mt
AT5G54500	20296	458.837	3.3813	0.0244	0.0005		oxidoreductase activity, acting on NADH or NADPH, quinone or similar compound as acceptor auxin-stimulated flavodoxin-like quinone reductase 1
AT1G21010	1726	459.68	3.353	0.0245	0.0005		unknown N-myristoylated
AT3G07600	9703	460.21	3.4038	0.0245	0.0005		heavy metal ion transport detoxification
AT3G60440	13122	463.057	3.3545	0.0248	0.0005		phosphglycerate mutase family Histidine phosphatase family
AT1G18100	1494	472.969	3.6387	0.0263	0.0005		ABA response phosphatidylethanolamine binding FT family Mother of FT and TFL1 MFT
AT4G34710	16099	473.371	3.3152	0.0263	0.0005		cold ABA JA salt wound responsive Arg decarboxylase polyamine bisoynthesis
ATMG01060	21521	473.89	3.3657	0.0264	0.0005		unknown mitochondrial
AT3G01470	9150	475.947	3.3101	0.0266	0.0005		salt blue light responsive TF homeobox HD-ZIP1 ATHB1 leaf development
AT3G01472	9151	475.947	3.3101	0.0266	0.0005		upstream open reading frame of DH-ZIP1
AT1G63350	4107	477.394	3.3135	0.0267	0.0005		CC-NBS-LRR protein
AT4G11210	14116	478.69	3.3457	0.0269	0.0005		lignan biosynthesis defense-induced
AT2G20900	6796	479.441	3.3026	0.0269	0.0005		diacylglycerol kinase DGK5 prot kinase C activation
AT1G18620	1536	479.528	3.305	0.0269	0.0005		unknown conserved
AT2G07723	6077	481.236	3.3191	0.027	0.0005		pseudogene
ATMG00180	21467	481.236	3.3191	0.027	0.0005		mt membrane protein
AT1G05577	457	482.214	3.2887	0.0271	0.0005		unknown
AT5G16590	17822	482.972	3.2944	0.0272	0.0005		LRR1 LRR containing transmembrane rec. kinase symbiotic funguns induced
AT4G30940	15768	484.779	3.2659	0.0274	0.0005		voltage-gated K transporter BTB/POZ, WD40 domains
AT1G75830	5160	488.334	3.6678	0.028	0.0006		defensin PDF1.1
AT3G11870	10030	488.654	3.2621	0.028	0.0006		IRE1-like protein kinase ribonuclease
AT5G13740	17577	489.465	3.2456	0.028	0.0006		(sugar-hydrogen symporter) tetracyclin transporter Zn-induced facilitator ZIF1 Zn+ligand to vacuole transport metal detoxification
AT3G13380	10173	490.351	3.2709	0.0281	0.0006		BRI1-like 3 BRL3 LRR transmembrane kinase
AT2G14210	6246	492.803	3.2431	0.0285	0.0006		AGL4 4 TF MADS box nutrient response side root format.
AT5G47060	19654	497.171	3.2398	0.029	0.0006		unknown
AT3G06500	9606	500.222	3.2381	0.0295	0.0006		beta fructofuranosidase neutral invertase family
AT1G27690	2199	500.462	3.2261	0.0295	0.0006		unknown (glycerol biosnythesis ?)
AT2G07812	6101	502.131	3.2268	0.0296	0.0006		pseudogene
ATMG01100	21524	502.131	3.2268	0.0296	0.0006		unknown mitochondrial
AT2G11810	6167	503.147	3.473	0.0297	0.0006		MGD3 monogalactosyl diacylglycerol synthase 3; 1,2-diacylglycerol 3-beta-galactosyltransferase activity phosphate starvation induced galactolipid metabolism
AT4G22270	15026	503.546	3.2189	0.0297	0.0006		membrane related bigger 1 MRB1 organ size determinant
AT2G07676	6045	505.79	3.2392	0.0299	0.0006		unknown
ATMG00970	21512	505.79	3.2392	0.0299	0.0006		unknown mitochondrial
AT2G07713	6068	507.188	3.2303	0.03	0.0006		unknown chloroplast
ATMG00540	21487	507.188	3.2303	0.03	0.0006		unknown mitochondrial
AT3G62360	13275	509.155	3.1782	0.0302	0.0006		carbohydrate binding-like fold cell wall / ER
AT1G20900	1717	509.55	3.1845	0.0302	0.0006		leaf senescence ORE7 AT hook TF inhib of hypocotyl growth in light
AT1G75030	5095	511.85	3.2101	0.0305	0.0006		Thaumatin-like PR5 defense-related
AT3G09760	9855	511.957	3.1886	0.0304	0.0006		RING U-box Zn finger C3HC4
AT1G22770	1872	515.463	3.1406	0.0309	0.0006		gigantea GI light circadian responsive flowering
AT3G04520	9417	516.008	3.1816	0.0309	0.0006		threonine aldolase 2 THA2 threonine catabolism
AT3G15940	10416	517.9	3.1544	0.0312	0.0007		glycosyl transferase
AT2G07737	6087	520.48	3.1767	0.0315	0.0007		transposable element pseudogene
ATMG00310	21476	520.48	3.1767	0.0315	0.0007		unknown mitochondrial
AT4G35480	16158	521.857	3.1767	0.0316	0.0007		RING H2 finger protein RHA3B
AT3G54950	12687	522.056	3.1526	0.0316	0.0007		patatin-like protein 7 PLP7 lipid hydrolase lysophospholipase (acyl CoA thioesterase galactolipid metabolism) defense related ?
AT3G03720	9353	523	3.1385	0.0317	0.0007		CAT4 cationic amino acid transporter family amino acid polyamine choline transporter
AT2G47260	9029	523.411	3.1256	0.0317	0.0007		TF WRKY 23
AT4G01026	13465	523.609	3.1505	0.0317	0.0007		RCAR2 regulatory coponent of ABA receptor 2 = PYR1-like 7 PYL7 ABA sensor, regulation of ABI1 ABI2
AT3G01820	9183	524.216	3.1452	0.0317	0.0007		mt protein nucleotide kinase ?
AT2G43290	8698	524.934	3.1325	0.0318	0.0007		EF hand calmodulin like protein MSS3 Ca binding
AT3G15970	10418	525.093	3.1266	0.0318	0.0007		NUP50 nuclear pore component
AT3G10590	9923	525.265	3.194	0.0317	0.0007		Myb domain TF
AT5G18470	17984	527.186	3.1468	0.0319	0.0007		Curculin-like lectin plant cell wall component
AT4G22160	15019	527.766	3.1574	0.0319	0.0007		unknown
AT1G72800	4897	528.586	3.1683	0.0319	0.0007		RNA binding protein RRM domain
AT3G53800	12598	529.153	3.1095	0.032	0.0007		HSP70 binding protein Fes1 homolog Amardillo-fold
AT2G25250	7153	530.333	3.154	0.0321	0.0007		unknown small
AT5G06330	17004	531.144	3.1351	0.0321	0.0007		LEA type hydroxyprolin rich glycoprotein (cell wall)
AT5G47650	19711	531.478	3.1094	0.0321	0.0007		Nudix hydrolase homolog 2 NUDT2 ADP ribose pyrophosphatase enhanced ox stress tolerance
AT1G32080	2526	532.683	3.1694	0.0323	0.0007		chloroplast membrane
AT5G52900	20161	533.289	3.1118	0.0323	0.0007		unknown
AT2G18170	6549	533.737	3.1242	0.0323	0.0007		MPK7 map kinase
AT5G03530	16769	537.68	3.1048	0.0329	0.0007		RAB C2A GTPase peroxysomal colocalization myosin XI tail binding
AT3G52905	12519	538.737	3.098	0.033	0.0007		polynucleotide transferase DNA damage response
AT3G23570	11070	539.722	3.0896	0.0331	0.0007		alpha beta hydrolase (dienone hydrolase) salt induced
AT2G17150	6457	540.269	3.1186	0.0332	0.0007		RWP-RK family TF plant regulator
AT2G02040	5689	541.178	3.0767	0.0333	0.0007		PTR2 peptide transporter
ATMG00960	21511	541.178	3.1374	0.0333	0.0007		mt protein
AT4G26470	15384	541.436	3.2024	0.0332	0.0007		Ca binding EF hand cytoplasmic protein
AT4G27260	15454	544.207	3.0666	0.0336	0.0007		WES1 IAA amido synthase (Asp conjugation) auxin desensitization
AT5G07480	17104	544.88	3.0625	0.0336	0.0007		KUOX1 Kar-up oxidoreductase ox. 2-oxoglutarat + second substrate
AT3G47600	12091	547.246	3.1029	0.0339	0.0008		MYB94 TF
AT2G39690	8380	547.649	3.1031	0.034	0.0008		mt protein
AT4G24530	15212	548.298	3.0569	0.034	0.0008		O-fucosyl transferase
AT5G05480	16936	548.345	3.0657	0.0339	0.0008		Peptide N4-(N-acetyl-betaglucosaminyl-)asparagine amidase A unknown function
AT4G32150	15877	551.005	3.0521	0.0343	0.0008		VAMP711 v-Snare like protein (vesicle transport)
AT3G19870	10756	551.542	3.0496	0.0343	0.0008		unknown
AT3G22440	10979	553.141	3.0363	0.0345	0.0008		Frigida-like protein
AT5G66440	21358	553.503	3.0396	0.0345	0.0008		unknown
AT2G30040	7559	554.725	3.0788	0.0347	0.0008		MAPKKK14 protein kinase
AT5G41990	19245	562.777	3.0181	0.0359	0.0008		WNK8 with no lysine kinase 8 phosphorylates vacuolar proton ATPase subunit
AT5G41992	19246	562.777	3.0181	0.0359	0.0008		upstream open reading frame of above
AT4G25970	15339	562.926	3.0096	0.0359	0.0008		PSD3 phosphatidyl serine decarboxylase
AT2G19590	6674	563.35	3.0369	0.0359	0.0008		ACO1 aminolcyclopropan 1-carboxylate oxidase (ethylene biosynthesis)
AT4G28490	15566	563.599	3.0186	0.0359	0.0008		HAESA receptor-like kinase LRR repeat
AT5G63180	21058	564.451	3.0166	0.0359	0.0008		pectate lyase
AT1G07180	588	564.518	3.029	0.0358	0.0008		NADH dehydrogenase mt protein
AT5G04980	16894	564.67	3.0378	0.0358	0.0008		DNAse I like
AT5G06860	17050	565.014	3.0302	0.0358	0.0008		Polygalacturonase inhibiting protein 1 PGIP1
ATMG01020	21517	567.702	3.0826	0.0362	0.0008		mt protein
AT1G68500	4536	567.883	2.9925	0.0361	0.0008		unknown small
AT5G62350	20988	568.97	3.0095	0.0362	0.0008		pectinesterase inhibitor
AT5G46180	19586	569.509	2.9945	0.0362	0.0008		mt ornithine delta-amino transaminase (Arg catabolism hyperosmotic shock, salt stress upregulated)
AT5G59400	20734	569.583	3.0195	0.0362	0.0008		unknown chloroplast
AT4G35550	16165	571.109	2.9908	0.0364	0.0009		WOX 13 Wuschel-related homeobox family protein TF
AT2G45740	8897	571.846	3.0115	0.0364	0.0009		peroxisomal membrane protein perox. proliferation PEX11D
AT4G35500	16160	574.953	2.9782	0.0369	0.0009		S/T kinase
AT4G28940	15600	575.323	2.9879	0.0369	0.0009		endomembrane phosphorylase (glycosyl transferase)
AT2G31990	7724	575.517	2.9951	0.0368	0.0009		exostosin family protein
AT2G07716	6071	576.248	2.9965	0.0369	0.0009		pseudogene
ATMG00570	21490	576.248	2.9965	0.0369	0.0009		unknown mitochondrial
AT1G05370	437	581.523	2.953	0.0377	0.0009		sec14-like phoshpatidylinositol transfer family protein
AT1G54790	3599	582.477	2.9532	0.0378	0.0009		GDSL-like lipase/acylhydrolase superfamily protein
AT2G22560	6935	584.262	2.965	0.038	0.0009		kinase interacting protein (KIP1) family protein
AT2G02390	5715	586.568	2.9568	0.0383	0.0009		glutathione transferase zeta class
AT2G24762	7113	588.547	2.9383	0.0386	0.0009		glutamine dumper 4 GDU4 amino acid export protein
AT2G47160	9020	588.589	3.0563	0.0385	0.0009		BOR1 boron transporter
AT3G05030	9467	591	2.9575	0.0389	0.0009		Na H exchanger NHX2 endomembrane protein
AT1G71830	4811	591.29	3.0269	0.0389	0.0009		LRR S/T kinase SERK1
AT2G32280	7748	592.653	2.9402	0.0391	0.0009		unknown
AT1G27670	2197	593.643	2.9545	0.0392	0.0009		unknown
AT4G13000	14245	594.289	2.9569	0.0392	0.001		AGC (cAMP, cGMP Prot kinase C) family protein kinase
AT5G67320	21432	598.823	2.9128	0.04	0.001		HOS15 osmotic/abiotic stress upregul. histone deacetylation WD40 repeat (CUL4 heterotrimeric G protein associated ?)
AT5G06570	17022	600.935	3.2241	0.0403	0.001		alpha beta hydrolase superfamily
AT5G62730	21019	602.069	2.9492	0.0404	0.001		oligopeptide transproter
AT1G21130	1735	602.409	2.9044	0.0404	0.001		O-methyl transferase
AT1G53180	3471	603.011	2.9049	0.0405	0.001		unknown
AT3G22420	10975	606.479	2.9183	0.041	0.001		WNK2 with no lysine kinase 2
AT3G44960	11896	607.802	2.9266	0.0412	0.001		unknown
AT3G23560	11069	610.718	2.886	0.0416	0.001		MATE family (multidrug and toxin extrusion) ALF4 aberrant lateral root formation 4
AT1G21310	1749	611.521	2.9447	0.0417	0.001		EXT3 extensin 3 cell wall component
ATMG01180	21526	614.564	2.9148	0.0422	0.001		unknown mitochondrial
AT4G13180	14260	615.494	2.88	0.0423	0.001		NAD(P) binding Rosmann fold oxidoreductase glucose / ribitol dehydrogenase or short chain dehydrogenase
AT2G02120	5696	616.368	2.8737	0.0424	0.0011		peptidase inhibitor PDF2.1 denfensin, PR protein
AT5G54300	20281	616.459	2.9365	0.0423	0.0011		unknown
AT5G52830	20154	617.146	2.8858	0.0424	0.0011		GA, NO mediated signal transduction TF WRKY27
AT5G17860	17935	618.959	2.9073	0.0427	0.0011		Ca Na antiporter CAX7 endomembrane
AT5G16940	17854	619.072	2.8702	0.0426	0.0011		carbon sulfur lyase unknown function
AT2G07667	6039	619.316	2.905	0.0426	0.0011		unknown mitochondrial
AT2G42490	8628	619.897	2.8656	0.0426	0.0011		amine oxidase Cu containing quinone binding
AT5G18000	17947	620.041	2.913	0.0426	0.0011		VERDANDI VDD TF MADS box ovule sac development
AT3G26470	11316	620.333	2.9182	0.0426	0.0011		powdery mildew resistance protein RPW8 domain
AT4G16340	14543	621.102	2.8596	0.0426	0.0011		GEF SPIKE1 SPK1 seedling lethal vesicle transport ?
AT1G02810	213	622.388	3.1486	0.0428	0.0011		pectinesterase
AT1G70080	4674	623.176	2.9252	0.0428	0.0011		lyase terpenoid cyclase prenyl transferase
AT3G13790	10219	623.199	2.8769	0.0428	0.0011		beta fructofuranosidase wound-induced cell wall invertase 1
AT5G24210	18381	624.121	2.9089	0.0429	0.0011		triglyceride lipase alpha beta hydrolase superfamily
AT1G21640	1777	625.164	2.8572	0.043	0.0011		NAD kinase 2 calmodulin-binding
AT2G33990	7883	625.861	2.8418	0.0431	0.0011		calmodulin binding
AT2G31160	7656	626.021	2.8794	0.043	0.0011		unknown
AT3G19240	10698	628.358	2.9244	0.0435	0.0011		unknown function light-sensitive hypocotyl 3 LSH3
AT4G30560	15736	628.595	2.8445	0.0434	0.0011		cyclic nucleotide gated channel 9 CNGC9 calmodulin-binding
AT3G16950	10505	630.285	2.8443	0.0437	0.0011		lipoamide dehydrogenase 1 LPD1 chloroplast
AT5G42750	19305	633.465	2.8562	0.0442	0.0011		BRI1 kinase inhibitor BKI1
AT5G18550	17992	634.218	2.8443	0.0443	0.0011		C3H type Zn finger unknown function
AT3G24660	11169	635.944	2.8234	0.0445	0.0011		transmembrane kinase like 1 TMKL1 LRR containing
AT5G11300	17396	636.548	2.83	0.0445	0.0012		cyclin A2.2
AT1G68440	4530	637.89	2.8289	0.0447	0.0012		unknown
AT2G25530	7176	639.47	2.8248	0.0449	0.0012		AFG1-like ATPase protein unknown function (AFG1: mt chaperone for cyt c oxidase complex)
AT1G53170	3470	639.618	2.8511	0.0448	0.0012		ethylene response factor ERF8 TF AP2 domain
AT1G01120	75	641.908	2.8253	0.0452	0.0012		fatty acid elongase wax biosynthesis 3-ketoacyl synthase 1 KCS1
AT4G16515	14563	645.048	2.8216	0.0457	0.0012		RGF6 root meristem growth factor
AT3G30300	11606	645.991	2.8187	0.0458	0.0012		O-fucosyl transferase unknown function
AT2G39370	8352	646.176	2.8429	0.0457	0.0012		unknown
AT5G65530	21271	646.215	2.8165	0.0457	0.0012		protein kinase
AT4G23750	15143	646.62	2.8672	0.0457	0.0012		target of monopteros 3 TMO3 ERF/AP2 TF B-2 family cytokinin response factor 2 CRF2
AT2G42760	8649	646.915	2.8437	0.0457	0.0012		unknown
AT4G34980	16117	647.28	2.829	0.0457	0.0012		subtilisin-type Ser protease 2 SLP2 of middle lamella cell wall remodeling
AT5G08240	17170	647.493	2.8433	0.0456	0.0012		unknown
AT3G27200	11383	648.664	2.8382	0.0458	0.0012		membrane-anchored cupredoxin / plastocyanin type electron carrier
AT4G37740	16347	649.147	2.8372	0.0458	0.0012		growth regulating factor 2 GRF2 mutants: small leaves QLQ (Glu Leu Glu) domain
AT5G60140	20798	649.274	2.8149	0.0457	0.0012		AP2 B3 type TF
AT2G41700	8558	649.751	2.7924	0.0457	0.0012		ATP binding cassette A1 ABCA1 amino acid transporter plasma membrane
AT5G17850	17934	652.836	2.8092	0.0463	0.0012		Na Ca exchanger endomembrane system
AT5G58980	20694	652.849	2.8005	0.0462	0.0012		(non-lysosomal) ceramidase endomembrane system
AT2G36810	8125	653.461	2.783	0.0462	0.0012		Armadillo repeat chloroplast protein
AT4G16870	14597	653.775	2.8195	0.0462	0.0012		copia-like element pseudogene
AT5G66620	21372	654.026	2.8042	0.0462	0.0012		DAR6 DA1-related protein 6 ubiquitin interacting motif
AT2G17840	6517	655.041	2.7895	0.0463	0.0012		salt water cold stress responsive early response to dehydration 7 ERD7
AT3G21420	10898	655.433	2.7941	0.0463	0.0012		Fe2, 2-oxoglutarate-dep. oxidoreductase
AT2G37330	8171	658.078	2.7899	0.0467	0.0013		Aluminum sensitive 3 ALS3 ABC transporter aluminum tolerance
AT2G07777	6095	659.897	2.8276	0.047	0.0013		unknown mt ATP synthase 9 similarity
ATMG01090	21523	659.897	2.8276	0.047	0.0013		unknown mitochondrial
AT5G07530	17108	659.972	2.7781	0.0469	0.0013		glycin-rich protein GRP17
AT5G11890	17448	660.655	2.7647	0.0469	0.0013		unknown function LEA hydroxyproline rich glycoprotein similarity
AT4G38230	16390	662.506	2.7983	0.0472	0.0013		CPK26 Ca-dependent protein kinase calmodulin-dependent EF hand
AT1G24575	2019	663.525	2.7801	0.0473	0.0013		unknown
AT3G27210	11384	665.42	2.7591	0.0476	0.0013		unknown N-myristoylated
AT3G56480	12813	666.257	2.7782	0.0477	0.0013		myosin heavy chain related unknown function
AT4G39050	16458	667.999	2.7546	0.0479	0.0013		kinesin motor family protein
AT2G07711	6066	669.194	2.7787	0.048	0.0013		pseudogene
ATMG00513	21485	669.194	2.7787	0.048	0.0013		complex 1 component mt
AT2G15570	6338	671.353	2.7471	0.0483	0.0013		thioredoxin M-type 3 chloroplast
AT2G40330	8442	672.096	2.8016	0.0483	0.0013		PYR1-like 6 regulatory component of ABA receptor
AT3G18280	10616	672.808	2.7598	0.0484	0.0013		lipid transfer protein / seed storage S2 albumin superfamily protein endomembrane protein
AT1G80320	5544	673.514	2.7448	0.0485	0.0013		Fe2, 2-oxoglutarate-dep. oxidoreductase
AT1G60610	3895	673.611	2.7474	0.0485	0.0013		S-ribonuclease binding protein pollen unknown biological process
AT4G35060	16125	675.001	2.7939	0.0487	0.0014		heavy metal ion transport detoxification
AT5G07680	17119	683.137	2.7287	0.0502	0.0014		TF NAC domain containing protein 80 NAC080
AT3G07570	9700	683.759	2.7639	0.0502	0.0014		(dopamine monooxygenase ?) Cyt b561 ferric reductase membrane protein
AT2G07799	6098	684.433	2.7599	0.0503	0.0014		pseudogene
ATMG00260	21471	684.433	2.7599	0.0503	0.0014		unknown mitochondrial
AT4G14990	14420	685.734	2.7325	0.0504	0.0014		topoisomerase II associated protein PAT1
AT2G45100	8844	686.571	2.7142	0.0505	0.0014		Cyclin/Brf-like TBP binding protein (transcription initiation)
AT4G26490	15386	687.785	2.7681	0.0506	0.0014		hydroxyprolin-rich glycoprotein family (LEA)
AT4G15140	14433	693.118	2.7133	0.0516	0.0015		unknown
ATMG00740	21497	694.155	2.7986	0.0518	0.0015		unknown mitochondrial
AT3G05490	9510	694.716	2.7076	0.0518	0.0015		Ralf (rapid alkalinization factor)-like 22 gene RALFL22 signal transducer ?
AT1G70710	4724	696.443	2.7317	0.052	0.0015		endo 1,4 beta glucanase GH9B1 cell wall modification
AT2G22420	6921	698.486	2.7366	0.0523	0.0015		haem peroxidase response to ox stress
AT1G26380	2089	699.616	2.7704	0.0525	0.0015		FAD binding oxidoreductase endomembrane
AT4G39780	16522	700.564	2.7395	0.0525	0.0015		DREB subfamily A-6 ERF/AP2 TF
AT2G32765	7789	700.876	2.6941	0.0525	0.0015		SUMO5
AT1G20630	1691	702.52	2.6895	0.0528	0.0015		Catalase 1 CAT1 response to Cd
AT5G64450	21172	703.098	2.7284	0.0528	0.0015		Histidin phosphatase phosphoglycerate mutase family unknown function
AT1G79270	5455	703.14	2.6832	0.0527	0.0015		unknown
AT4G12120	14188	703.57	2.6837	0.0527	0.0015		SEC1B vesicle transport protein
AT2G19170	6639	705.262	2.6722	0.0529	0.0015		subtilisin type Ser endopeptidase middle lamella localized
AT5G23850	18354	705.552	2.7096	0.0529	0.0015		unknown
AT2G07677	6046	707.682	2.7266	0.0532	0.0015		pseudogene
ATMG00940	21510	707.682	2.7266	0.0532	0.0015		unknown mitochondrial
AT3G22460	10981	709.304	2.7262	0.0534	0.0015		O-acetyl Serine lyase isoform A2 OASA2 Cys biosynthesis
AT1G63850	4146	709.798	2.6808	0.0534	0.0015		BTB /POZ domain protein
AT2G29350	7506	710.26	2.791	0.0535	0.0015		senescence-associated gene 13 SAG13 alcohol dehydrogenase(NAD) (short chain)
AT1G11670	958	710.361	2.7792	0.0534	0.0015		drug transporter MATE family efflux
AT5G03610	16778	711.979	2.6619	0.0536	0.0016		drug transporter MATE family efflux
AT5G26220	18535	713.521	2.7188	0.0539	0.0016		lead, Cd induced ChaC protein family
AT3G21250	10883	714.221	2.6657	0.0539	0.0016		multidrug resistance-associated protein 6 MRP6 AAA type ABC transporter
AT1G80290	5542	714.33	2.6728	0.0539	0.0016		intrinsic ER glycosyl transferase
AT1G69680	4641	716.647	2.7288	0.0543	0.0016		maybe PSII protein (chloroplast)
AT4G21560	14973	718.525	2.6732	0.0546	0.0016		VPS28-1 ESCRT 1 component
AT3G11600	10008	721.021	2.6752	0.055	0.0016		unknown response to karrikin
AT3G54140	12627	722.987	2.6609	0.0553	0.0016		PTR1 di- tripeptide transporter
AT1G49840	3214	723.034	2.6367	0.0553	0.0016		unknown chloroplast
AT1G64740	4231	723.818	2.714	0.0553	0.0016		TUA1 alpha tubulin
AT2G18680	6595	725.78	2.6945	0.0557	0.0016		unknown endomembrane protein
AT1G08250	673	726.118	2.6762	0.0556	0.0016		ADT6 arogenate dehydratase chloroplast Phe biosynthesis
AT3G47910	12113	727.564	2.6688	0.0559	0.0017		ub carboxyl-terminal hydrolase
AT1G55120	3623	728.047	2.6617	0.0559	0.0017		FRUXT5 beta fructofuranosidase levan-type fructan hydrolysis, no invertase activity
AT5G47960	19740	729.185	2.6715	0.056	0.0017		RAB GTPase homolog A4C RABA4C
AT1G48840	3136	729.454	2.6615	0.056	0.0017		unknown
AT2G26650	7275	730.973	2.6425	0.0562	0.0017		K transporter AKT1
AT1G67100	4414	731.68	2.7085	0.0562	0.0017		Lob domain containing protein 40 LCB40 Ca responsive
AT5G37740	18930	732.059	2.66	0.0562	0.0017		Ca dep lipid binding protein unknown function
AT2G42040	8589	732.166	2.6398	0.0561	0.0017		unknown
AT1G18640	1538	732.967	2.6287	0.0562	0.0017		3-phosphoserine phosphatase Ser biosynthesis Chloroplast
AT5G36150	18855	733.812	2.6519	0.0563	0.0017		PEN3 pentacyclic triterpene synthase 3 defense
AT4G37020	16292	735.791	2.6297	0.0567	0.0017		unknown
AT1G51550	3342	735.915	2.6378	0.0567	0.0017		Kelch F-box protein
AT4G11600	14146	736.465	2.6356	0.0567	0.0017		glutathione peroxidase GPX6 Cd inducible
AT1G73590	4964	737.303	2.7287	0.0567	0.0017		PIN1 auxin efflux carrier
AT4G40050	16550	737.315	2.6316	0.0567	0.0017		regulator of G protein signaling ? unknown signal transducer
AT4G18360	14729	737.363	2.6201	0.0566	0.0017		peroxisomal FMN containing oxidoreductase glycolate oxidase ?
AT4G03820	13701	739.823	2.6411	0.057	0.0017		unknown
AT2G35600	8021	740.674	2.6169	0.0571	0.0017		BRXL1 brevis radix-like 1
AT3G07990	9738	741.072	2.6211	0.0571	0.0017		Serine carboxypeptidase-like 27 SCPL27 endomembrane-localized
AT1G16540	1359	742.568	2.6345	0.0573	0.0017		chloroplast molybdenum cofactor sulfurase ABA deficient 3, Sirtinol resistant 3, altered chloroplast import 2
AT4G39270	16479	742.905	2.6274	0.0573	0.0018		LRR S/T kinase
AT3G60580	13134	744.181	2.6326	0.0575	0.0018		TF C2H2 Zn finger
AT1G80960	5599	744.52	2.6528	0.0574	0.0018		F-box LRR protein
AT1G75860	5163	745.168	2.6198	0.0574	0.0018		unknown
AT3G13070	10142	746.046	2.5999	0.0575	0.0018		CBS domain transporter-associated domain containing chloroplast unkown function
AT5G11920	17451	746.286	2.644	0.0575	0.0018		fructan exohydrolase levan and inulin type fructan
AT1G09570	783	746.944	2.6091	0.0575	0.0018		far red elongated1 FRE1 far red elongated hypocotyl 2 FHY2 PhyA dependent regulator nuclear
AT2G26560	7267	747.259	2.7038	0.0575	0.0018		phospholipase A2A pathogen, Cd induced
AT5G42280	19270	748.227	2.645	0.0576	0.0018		Cys His rich C1 domain family unknown
AT1G17460	1437	748.329	2.6119	0.0575	0.0018		TRF-like 3 TF TRFL3 myb type TF
AT5G47810	19726	751.485	2.6202	0.0581	0.0018		6-phosphofructokinase PFK2
AT3G14050	10242	751.768	2.6133	0.058	0.0018		RelA/SpoT homolog 2 RSH2 metal-dep. phosphohydrolase GTP diphosphokinase pathogen, ABA inducible
AT1G26665	2115	755.176	2.5985	0.0587	0.0018		mediator complex subunit med10 regul. of Pol II transcription
AT1G05000	406	756.977	2.6808	0.059	0.0018		protein tyrosin phosphatase
AT1G73780	4984	760.715	2.6087	0.0597	0.0019		albumin superfamily seed storage S2 lipid binding inhibitor bifunictional inhibitor
AT5G40960	19172	761.025	2.5838	0.0596	0.0019		unknown membrane protein
AT4G19380	14813	761.377	2.6649	0.0596	0.0019		oxidoreductase activity on CH-OH groups long chain alcohol oxidase
AT2G41220	8517	761.919	2.6056	0.0596	0.0019		glutmate synthase GLU2 ferredoxin-dependent chloroplast
AT1G31830	2507	762.502	2.5877	0.0597	0.0019		amino acid transporter membrane
AT5G26920	18575	765.175	2.6253	0.0601	0.0019		bacterial and MAMP inducible Calmodulin binding protein
ATMG00580	21491	765.319	2.5709	0.0601	0.0019		mt complex I component NADH dehydrogenase subunit 4
AT1G18350	1511	768.591	2.6297	0.0607	0.0019		map kinase kinase 7 MKK7 BUD1 auxin transport SA signaling SAR regulation
AT3G62960	13326	768.591	2.5645	0.0606	0.0019		protein disulfide oxidoreductase Glutaredoxin family redox homeostasis
AT1G48090	3075	771.361	2.5946	0.0611	0.0019		Ca depen dent phosphoinositol binding C2 domain vacuolar protein sorting
AT2G32080	7733	772.545	2.5609	0.0612	0.0019		PUR ALPHA-1 Cd inducible DNA replication
AT1G15410	1274	772.556	2.5686	0.0611	0.0019		chloroplast racemase epimerase apartate glutamate racemase family
AT2G38860	8306	773.693	2.5646	0.0613	0.0019		YSL5 protease glutamate amidotransferase-like superfamily induced by ABA salt senescence ethylene endomembrane
AT1G34650	2732	774.725	2.5959	0.0614	0.002		homeodomain glabrous 10 HDG10 TF HD-ZIP class IV
AT1G02170	166	776.74	2.5646	0.0617	0.002		metacaspase 1 AMC1 cys endoproteinase cell death inducing
AT2G07712	6067	780.453	2.5958	0.0625	0.002		pseudogene
ATMG00520	21486	780.453	2.5958	0.0625	0.002		mitochondrial; splicing factor ?
AT5G27760	18638	780.704	2.5527	0.0624	0.002		hypoxia induced unknown
AT1G64980	4252	781.416	2.5575	0.0624	0.002		nucleotide diphospho sugar transferase superfamily
AT2G29740	7538	783.537	2.5515	0.0628	0.002		(quercetin 3, 7, 3´-) UDP glucosyl transferase UGT71C2
AT5G11670	17429	784.742	2.5405	0.063	0.002		malate dehydrogenase Cd induced NADP malic enzyme 2 maybe ox pentosephosphate pathway
AT1G18910	1560	786.862	2.5548	0.0633	0.002		Znf: CHY type CTCHY type RING type
AT5G16450	17807	788.191	2.5454	0.0635	0.002		ribonuclease E inhibitor Dimethylmenaquinone methyltransferase type
AT2G45210	8854	788.193	2.5671	0.0634	0.002		SAUR type auxin response gene
AT5G60200	20803	788.204	2.5464	0.0633	0.002		TF Dof type target of monopteros 6 TMO6
AT2G41880	8576	790.653	2.5535	0.0638	0.0021		guanylate kinase
AT1G16720	1371	790.783	2.5426	0.0637	0.0021		translation of PsbA, mutant defect in PS II assembly chloroplast
AT4G21580	14974	792.364	2.5357	0.064	0.0021		Zn binding dehydrogenase family quinone oxidoreductase ? PIG3
AT5G58630	20657	792.534	2.5732	0.0639	0.0021		unknown
AT1G43590	2918	793.872	2.5831	0.0641	0.0021		transposon pseudogene ?
AT1G69310	4605	795.717	2.5255	0.0644	0.0021		WRKY57 TF
AT1G03920	309	796.332	2.5326	0.0644	0.0021		protein kinase (cGMP dependent ?)
AT4G39350	16484	798.068	2.5357	0.0647	0.0021		cellulase synthase A1 CESA2
AT1G69370	4612	802.301	2.5307	0.0655	0.0021		chorismate mutase 3 tryptophan biosynthesis
AT2G07683	6050	806.039	2.5358	0.0662	0.0022		Copia-like TE pseudogene ?
AT3G06650	9620	806.154	2.5252	0.0661	0.0022		subunit B of citrate lyase complex
AT3G56590	12820	807.687	2.5148	0.0664	0.0022		hydroxyprolin-rich glycoprotein family (LEA)
AT5G59890	20778	807.788	2.501	0.0663	0.0022		actin depolymerizing factor 4 AF4 defense response
AT4G18020	14704	808.318	2.5692	0.0663	0.0022		PRR2 interacts w/Ca sensor Myb domain homeo domain TF?
ATMG00820	21502	809.975	2.5264	0.0666	0.0022		unknown mitochondrial
AT1G79630	5486	811.367	2.499	0.0668	0.0022		protein phosphatase PP2C family
AT1G30400	2384	812.098	2.5029	0.0668	0.0022		multidrug resistance-associated protein 1 MRP6 Glutathion S conjugate transporting ATPase vacuolar membrane arsenite arsenic compound transport
AT5G07520	17107	812.102	2.5055	0.0667	0.0022		glycin rich protein 18 GRP18 oleosin domain nutrient reservoir ?
AT2G34340	7912	812.704	2.5153	0.0667	0.0022		unknown GA responsive
AT2G04400	5854	813.23	2.5251	0.0667	0.0022		indole 3 glycerol phosphate synthase Trp biosynthesis chloroplast
AT1G62480	4035	813.802	2.518	0.0668	0.0022		salt Cd response unknown function
AT4G24400	15200	814.208	2.5009	0.0668	0.0022		protein kinase CIPK8 Snf related protein kinase 3.13 calcineurinB like (CLB) interacting regulates early nitrate response
AT1G71400	4780	816.156	2.5324	0.0672	0.0022		receptor like protein 12 RLP12 clavata2 related LRR protein defense-related ?
AT4G35720	16179	816.743	2.5398	0.0672	0.0022		unknown
AT4G25280	15279	817.221	2.4974	0.0672	0.0023		nucleoside triphosphate hydrolase superfamily nucleotide kinase ?
AT2G07706	6063	820.99	2.5293	0.068	0.0023		unknown
AT3G13175	10152	823.566	2.5356	0.0685	0.0023		unknown
AT5G55700	20400	824.329	2.5006	0.0686	0.0023		beta amylase 4 BAM4 chloroplast starch degradation
AT3G51920	12438	824.744	2.4863	0.0686	0.0023		ABA water salt inducible Calmodulin-like protein 9 CML9
AT5G61820	20941	825.851	2.5062	0.0687	0.0023		unknown vacuolar
AT5G05490	16937	828.524	2.5012	0.0692	0.0023		cohesin complex RAD21 like gene
AT5G13820	17585	828.694	2.5023	0.0692	0.0023		telomere binding protein TBP1
AT3G23550	11068	829.065	2.5048	0.0692	0.0023		MATE type efflux carrier drug transport
AT3G01970	9195	829.093	2.5002	0.0691	0.0023		WRKY45 senescence TF
ATMG00850	21505	831.826	2.5149	0.0696	0.0024		unknown mitochondrial
AT5G65470	21265	831.965	2.4727	0.0695	0.0024		O-fucosyl transferase
AT1G48260	3090	832.408	2.4798	0.0696	0.0024		SnRK3.21CIPK17 protein kinase
AT4G02940	13628	833.819	2.4757	0.0698	0.0024		2-oxoglutarate Fe2 oxygenase
AT5G52450	20120	833.917	2.4859	0.0697	0.0024		MATE type efflux carrier drug transport nematode-inducible
AT2G46000	8922	836.547	2.4634	0.0702	0.0024		unknown endomembrane protein
AT2G07736	6086	836.548	2.4708	0.0701	0.0024		Copia-like TE pseudogene ?
ATMG00300	21475	836.548	2.4708	0.0701	0.0024		unknown mitochondrial
ATMG00470	21481	840.486	2.5021	0.0708	0.0024		unknown mitochondrial
AT1G18210	1502	842.081	2.4596	0.071	0.0024		Ca binding EF hand vacuolar membrane
AT5G24280	18387	842.271	2.4596	0.0709	0.0024		GMI1 cohesin like DNA damage ...
AT2G47700	9066	842.326	2.4784	0.0709	0.0024		red and far red insensitive 2 RFI2 RING ligase
AT2G07728	6081	844.382	2.5033	0.0713	0.0025		unknown
AT3G11780	10024	845.037	2.4529	0.0713	0.0025		MD2 related lipid recognition domain containing protein
AT5G06600	17025	846.852	2.4563	0.0717	0.0025		ub protease UBP12
AT2G02990	5763	846.959	2.5166	0.0716	0.0025		wound responsive aging JA phosphate starvation ribonuclease 1 RNS1
AT2G02450	5719	851.165	2.5184	0.0725	0.0025		long vegetative phase 1 LOV1 NAC domain TF NAC035
AT5G10720	17345	851.824	2.476	0.0725	0.0025		cytokinin independent 2 CKI2 AHK5 histidine kinase response to H2O2 ABA neg regulation
AT1G18530	1527	851.917	2.4384	0.0724	0.0025		EF hand protein Ca binding
AT3G15770	10402	852.063	2.4876	0.0724	0.0025		unknown
AT1G21920	1803	854.405	2.4435	0.0728	0.0025		H3K4 methyltransferase SET7/9 family protein
AT1G22360	1836	854.568	2.4577	0.0727	0.0025		UDP-glycosyl transferase
AT1G71070	4757	856.273	2.4581	0.073	0.0026		acetyl glucosaminyl transferase endomembrane system
AT1G30700	2409	857.452	2.7577	0.0732	0.0026		FAD oxidoreductase endomembrane system
AT4G36360	16230	858.477	2.4306	0.0734	0.0026		beta-galactosidase 3 BGAL3 endomembrane system
AT3G50740	12331	860.153	2.4326	0.0736	0.0026		UDP glucose:coniferyl alcohol glucosyl transferase lignin metabolism
AT3G14090	10248	861.134	2.4276	0.0737	0.0026		exocyst component exo70 D3 vesicle docking
AT3G26280	11298	861.977	2.4172	0.0739	0.0026		CYP71B4 cyochrome P450
AT5G07180	17076	863.755	2.4197	0.0743	0.0026		protein kinase erecta-like 2 ERL2 LRR receptor like kinase
AT1G54130	3549	865.625	2.4246	0.0746	0.0026		GTP diphopshokinase RelA SpoT homolog 3 RSH3 chloroplast
AT3G03310	9320	867.701	2.4482	0.0751	0.0027		phosphatidylcholine sterol O-acyl transferase lecithin:cholesterol acyl transferase3 LCAT3 lipid metabolism
AT2G45120	8845	869.199	2.4206	0.0752	0.0027		C2H2 Zn finger DNA binding TF
AT5G54840	20325	871.206	2.4249	0.0756	0.0027		SGP1 momomeric G protein
ATMG00400	21479	872.338	2.4837	0.0758	0.0027		unknown mitochondrial
AT1G67760	4468	872.498	2.4556	0.0758	0.0027		TCP-1/cpn60 chaperonin family protein ATP binding
AT1G52800	3438	872.707	2.4517	0.0757	0.0027		2-oxoglutarate Fe2 oxygenase
AT1G33700	2648	872.789	2.7446	0.0757	0.0027		beta glucosidase GBA2 glucosylceramidase sphingolipid metabolism vacuolar
AT1G04990	405	874.113	2.416	0.0759	0.0027		Zn finger unknown process
AT3G05990	9556	878.316	2.4018	0.0767	0.0027		endomembrane LRR containing protein
AT2G38580	8281	878.382	2.3958	0.0766	0.0027		mitochondrial ATP synthase D chain related cytoplasmic ?
AT2G46620	8977	878.469	2.4206	0.0766	0.0027		AAA+ type endomembrane ATPase
AT2G35290	7994	878.776	2.4564	0.0765	0.0027		unknown
AT3G51750	12421	879.447	2.4478	0.0765	0.0027		unknown
AT3G59050	13015	879.77	2.4031	0.0765	0.0027		polyamine oxidase 3 PAO3 flavin-containing peroxisome
AT3G59052	13016	879.77	2.4031	0.0765	0.0027		upstream ORF zu PAO3
AT1G78260	5372	880.027	2.4184	0.0764	0.0028		RNA binding protein RRM domain
AT3G10560	9920	880.159	2.4153	0.0763	0.0028		Cyt P450 CYP7A family member unfertilized embryo sac 9 UNE9 endomembrane
AT2G29120	7490	881.958	2.42	0.0766	0.0028		glutamate receptor 2.7 GLR2.7 ligand-gated Ca (?) channel vacuolar membrane
AT5G59550	20748	883.504	2.4368	0.0769	0.0028		RING finger protein
AT4G36730	16266	883.556	2.3983	0.0768	0.0028		G-box binding factor 1 GBF1 bZIP TF H2O2 regulation cell aging
AT1G24440	2009	890.235	2.3987	0.0783	0.0028		RING finger protein
AT3G27400	11402	890.747	2.3951	0.0783	0.0028		pectin-lyase like superfamily unknown endomembrane
AT5G05760	16958	890.959	2.3911	0.0782	0.0028		Syntaxin of plants 31 SYP31 SNARE protein membrane fusion, cytokinesis
AT5G64920	21218	891.335	2.3941	0.0782	0.0028		COP-interacting protein 8 CIP8 ub ligase
AT4G27980	15517	891.793	2.3929	0.0782	0.0029		unknown HSP40 DnaJ type chaperone
AT4G00730	13436	894.226	2.379	0.0787	0.0029		homeodomain TF anthocyanless 2 ANL2 Glabra2 type
AT1G76140	5188	894.592	2.3762	0.0787	0.0029		Ser type endopeptidase of chloroplast
AT2G30070	7562	895.893	2.3973	0.0789	0.0029		potassium uptake transporter 1 KUP1
AT1G66200	4345	897.586	2.3943	0.0792	0.0029		glutamine synthetase GSR2 glutamate ammonia ligase salt, sucrose upregulated in cytosol and chloroplast envelope
AT3G19260	10699	898.386	2.4045	0.0793	0.0029		Longevity assurance 1 homolog gene 2 LOH2 mutant sensitive to AAL toxin function in sphingolipid metabolism ? ER
AT3G62750	13308	898.867	2.4184	0.0793	0.0029		bata glucosidase 8 BGLU8 vacuole
AT4G04470	13745	900.58	2.3757	0.0796	0.0029		peroxisomal membrane protein PMP22 unknown function
AT4G30410	15722	900.616	2.4041	0.0795	0.0029		TF sequence-specific DNA binding protein
AT1G07250	594	901.622	2.3737	0.0796	0.0029		(quercetin 3, 7, 3´-) UDP glucosyl transferase UGT71C4
AT4G23820	15148	903.441	2.4014	0.08	0.003		polygalacturonase endomembrane pectin lyase superfamily
AT3G09780	9857	903.655	2.3712	0.08	0.003		crinkly4-related 1 CCR1 protein kinase regulator of chromatin condensation domain
AT5G07510	17106	904.634	2.3906	0.0801	0.003		glycin rich protein 14 GRP14 oleosin domain nutrient reservoir ? sister to GRP18
AT2G39360	8351	908.411	2.3653	0.0809	0.003		receptor-like protein kinase
AT4G28050	15525	911.789	2.3577	0.0815	0.003		tetraspanin 7 TET7 aging endomembrane
AT2G24000	7052	912.726	2.3592	0.0817	0.003		Ser carboxypeptidase endomembrane
AT1G49470	3183	913.207	2.3813	0.0817	0.003		unknown endomembrane protein
AT5G45940	19566	913.639	2.3956	0.0817	0.003		NUDT11 nudix hydrolase homolog 11 NAD+ diphosphatase CoA pyrophosphatase
AT4G40010	16545	913.798	2.4481	0.0816	0.003		SnRK2.7 protein kinase osmotic stress activated
AT5G17980	17945	914.138	2.38	0.0816	0.003		Ca/lipid binding C2 domain endomembrane plasma membrane protein phosphoribosylgransferase family
AT5G22875	18273	915.515	2.3699	0.0817	0.0031		unknown
AT2G25690	7193	916.799	2.3909	0.0819	0.0031		unknown
AT3G03420	9329	917.712	2.3485	0.082	0.0031		Ku70 binding protein family peptidase M76 family domain unknown function
AT4G21480	14968	919.648	2.3567	0.0824	0.0031		sugar transport protein 12 STP12 sugar H+ symport syncytia expressed
AT5G66330	21347	922.389	2.3682	0.0829	0.0031		LRR protein endomembrane
AT2G28755	7460	922.515	2.5408	0.0828	0.0031		unknown UDP-D-glucuronate carboxy lyase related
AT1G53160	3468	923.45	2.3639	0.083	0.0031		squamosa promoter binding protein 4 SPL4 TF
AT1G64960	4250	926.111	2.338	0.0835	0.0031		mitochondrial armadillo repeat protein
AT3G20800	10842	927.975	2.3455	0.0838	0.0032		Rcd1-like protein cell differentiation
AT5G62570	21006	929.017	2.3596	0.0839	0.0032		calmodulin binding unknown function
AT2G25850	7207	929.912	2.3362	0.084	0.0032		poly(A) polymerase 2 PAPS2
AT1G14580	1200	930.879	2.3655	0.0841	0.0032		TF C2H2 Zn finger
AT3G12040	10045	931.376	2.3496	0.0842	0.0032		alkylbase DNA N-glycosylase excision repair (3-methyladenine glycosylase MAG)
AT1G74740	5070	933.154	2.3255	0.0845	0.0032		Ca dependent protein kinase1A CDPK1A, CPK30
AT3G52190	12461	933.432	2.3574	0.0844	0.0032		phosphate transport traffic facilitator 1 PHF1 SEC12 related (early secretory pathway)
AT1G33360	2625	934.658	2.3608	0.0846	0.0032		CplX3 Clp protease subunit AAA type ATPase
AT1G75820	5159	934.658	2.3415	0.0845	0.0032		Clavata 1 CLV1 receptor kinase LRR
AT5G46590	19621	934.757	2.3722	0.0844	0.0032		Nac domain containing protein 96 NAC096 TF
AT5G39070	19026	935.713	2.3432	0.0845	0.0032		TE pseudogene
AT2G41180	8513	936.095	2.4203	0.0845	0.0032		chloroplast unknown function VQ motif
AT1G52710	3431	936.751	2.3229	0.0846	0.0032		mitochondrial Cyt c oxidase ? rubredoxin-like superfamily
AT2G02820	5753	937.274	2.3487	0.0846	0.0032		TF Myb domain protein 88 MYB88 stomata development
AT5G26130	18528	937.477	2.3512	0.0845	0.0032		unknown endomembrane protein Cys-rich secretory protein, PR1 superfamily
AT3G57130	12868	939.54	2.3466	0.0849	0.0033		Blade on petiole 1 BPO1 ankyrin repeat protein BTB/POZ domain flower development
AT4G01700	13516	940.009	2.3702	0.0849	0.0033		chitinase
AT3G49310	12212	941.604	2.3405	0.0853	0.0033		major facilitator superfamily protein unknown function endomembrane ?
AT3G03430	9330	942.046	2.3592	0.0853	0.0033		Ca binding EF hand protein cytoplasmic
AT1G75800	5157	943.78	2.3321	0.0856	0.0033		endomembrnane thaumatin PR protein superfamily
AT3G13760	10213	945.906	2.4041	0.0861	0.0033		Cys His rich C1 domain family protein unknown function
AT4G27840	15507	945.937	2.3488	0.086	0.0033		SNARE-like superfamily protein (endomembrane)
AT3G16340	10452	946.157	2.3484	0.0859	0.0033		pleiotropic drug resistance 1 PDR1 ABC transporter
AT1G06430	522	946.69	2.3206	0.086	0.0033		FTSH8 protease FtsH type chloroplast thylakoid
AT4G32000	15864	946.734	2.3278	0.0859	0.0033		protein kinase endomembrane system
AT2G37585	8194	949.05	2.3153	0.0865	0.0034		acetylglucosaminyltransferase activity carbohydrate biosynthesis, membrane localized
AT5G64220	21148	949.63	2.3214	0.0865	0.0034		Calmodulin-binding transcriptional activator CG-1 and ankyrin domains
AT5G56980	20500	956.663	2.3419	0.0881	0.0034		unknown
AT5G58784	20674	957.309	2.3291	0.0881	0.0034		dehydrodolichyl diphosphate synthase activity dolichol biosynthesis endomembrane
AT5G62940	21037	958.27	2.3251	0.0882	0.0034		TF DOF5.6 cambium development vascular tissue dev.
AT1G69960	4666	960.641	2.3218	0.0887	0.0035		protein phosphatase PP2A auxin transport regulation
AT1G14890	1228	961.018	2.3006	0.0887	0.0035		pectin methylesterase inhibitor unknown function
AT4G13420	14281	961.312	2.3592	0.0886	0.0035		K Na symport high affinity K transporter 5 HAK5
AT3G55910	12767	962.659	2.3341	0.0889	0.0035		unknown
AT1G12600	1037	962.893	2.33	0.0888	0.0035		UDP-N-acetylglucosamine transporter family
AT2G38720	8293	963.705	2.3214	0.0889	0.0035		microtubule-associated protein 65-5 MAP65-5
AT5G19860	18104	964.095	2.3086	0.0889	0.0035		unknown vacuolar
AT3G58040	12948	968.367	2.3012	0.0898	0.0035		SINAT2 RING ligase TRAF-like domain
AT4G39330	16483	969.409	2.3102	0.09	0.0036		cinnamyl alcohol dehydrogenase 9 CAD9
AT5G49650	19890	973.256	2.288	0.0908	0.0036		xylulokinase possibly isoprenoid biosynthesis
AT2G24170	7067	973.794	2.3283	0.0908	0.0036		endomembrane protein 70 family
AT1G59950	3850	978.418	2.3132	0.092	0.0036		NAD(P) linked oxidoreductase aldo keto reductase
AT1G24735	2027	981.554	2.3034	0.0926	0.0037		O-methyl transferase (SAM dependent)
AT3G24670	11170	982.306	2.3639	0.0927	0.0037		Pectin lyase like superfamily
AT1G47380	3030	982.949	2.2896	0.0928	0.0037		phosphatase 2C family member
AT1G76090	5183	983.128	2.3189	0.0927	0.0037		sterol 24-C-methyltransferase3 SAM3
AT5G13300	17540	983.288	2.2747	0.0926	0.0037		ARF GTPase activator ARG GAP domain protein 3 AGD3 BAR domain 2 Ankyrin domains trans Golgi network ?
AT2G34850	7959	985.89	2.2935	0.0932	0.0037		UDP-glucose 4-epimerase activity Maternal effect embryo arrest 25 MEE25
AT5G61430	20907	986.437	2.3525	0.0932	0.0037		NAC100 TF
AT4G09510	13982	987.04	2.2704	0.0933	0.0037		sucrose alpha-glucosidase, beta fructofuranosidase activity cytosolic invertase 2 DINV2
AT4G39140	16466	988.013	2.2845	0.0933	0.0037		RING finger protein
AT5G43780	19386	991.362	2.3462	0.0941	0.0038		APS4 sulfate adenlylyl transferase Chloroplast Mitochondrium
AT3G50270	12293	992.159	2.3713	0.0942	0.0038		acyl transferase family protein
AT4G30700	15750	992.692	2.2904	0.0942	0.0038		Pentatricopeptid (PPR) repeat protein
AT3G48720	12168	993.163	2.318	0.0942	0.0038		acyl transferase family protein
AT2G31730	7698	994.751	2.2679	0.0945	0.0038		bHLH TF ethylene, GA response
AT5G14700	17657	994.822	2.297	0.0944	0.0038		cinnamoyl-CoA reductase activity lignin biosynthesis
AT3G16920	10502	995.503	2.2822	0.0944	0.0038		chitinase like protein 2 CTL2 lignin biosynthesis ?
AT5G51040	19994	996.642	2.284	0.0946	0.0038		unknown
AT3G06100	9568	997.064	2.2597	0.0946	0.0038		nod26 like intrinsic protein 7;1 water channel
AT3G61190	13181	997.687	2.4018	0.0947	0.0038		BAP1 C2 domain containing BON binding protein heat wound cold SA responsive
AT5G05440	16932	1000.5	2.283	0.0952	0.0039		Pyrabactin resistant 1 like 5 PYL5 ABA receptor
AT2G18420	6574	1002.29	2.3308	0.0956	0.0039		GA regulated GASA/GAST/Snakin family protein unknown function
AT5G02560	16683	1003.53	2.2666	0.0958	0.0039		H2A 12 histone
AT2G07813	6102	1003.74	2.2924	0.0957	0.0039		pseudogene
ATMG01260	21534	1003.74	2.2924	0.0957	0.0039		unknown mitochondrial
AT5G42090	19254	1006.19	2.2474	0.0962	0.0039		endomembrane unknown protein maybe receptor
AT1G03020	232	1006.27	2.2803	0.0961	0.0039		arsenate reductase glutaredoxin thioredoxin family cellular redox homeostasis
AT4G34050	16042	1009.36	2.2656	0.0967	0.004		caffeoyl-CoA O-methyltransferase activity coumarin biosynthesis Cd responsive
AT5G03140	16732	1010.43	2.3279	0.0969	0.004		Con A like lectin protein kinase
AT5G03630	16780	1011.41	2.3135	0.097	0.004		response to salt Zn Cd monodehydroascorbate reductase
AT4G37770	16350	1013.31	2.2879	0.0973	0.004		1-aminocyclopropane-1-carboxylate synthase activity ACS8 ethylene biosynthesis
AT3G57600	12909	1014.89	2.2531	0.0976	0.004		DREB subfamily A-2 of ERF/AP2 TFs
AT5G66350	21349	1014.95	2.2909	0.0975	0.004		Short internodes SHI Znf TF GA responsive
AT4G24020	15168	1015.01	2.2509	0.0974	0.004		NIN like protein 7 RWP RK family TF drought responsive Nitrate regulation
AT2G18050	6539	1015.18	2.2631	0.0974	0.004		histone H1-3 gene drought ABA responsive
AT1G18720	1546	1015.76	2.2408	0.0974	0.004		unknown
AT1G68690	4557	1015.8	2.2719	0.0973	0.004		S/T protein kinase
AT3G18295	10618	1017.28	2.2312	0.0975	0.004		unknown chloroplast
AT1G59970	3852	1020.08	2.3038	0.0982	0.0041		metalloendopeptidase membrane-assoc. Matrixin family Zn containing
AT2G40880	8487	1021.91	2.2308	0.0985	0.0041		cysteine proteinase inhibitor Cystatin A
AT1G03560	279	1022.39	2.2309	0.0985	0.0041		Pentatricopeptid (PPR) repeat protein
AT5G54110	20264	1025.3	2.2409	0.0991	0.0041		membrane-associated mannitol-induced gene MAMI
AT3G11650	10012	1028.18	2.2454	0.0997	0.0041		NDR1/HIN1-like 2 NHL2 induced by cucumber mosaic virus chloroplast protein
AT4G08150	13894	1029.07	2.3717	0.0998	0.0042		TF Brevipedicellus 1 BP1 KNAT1 knotted 1 homolog homeobox
AT3G05200	9483	1029.24	2.2797	0.0997	0.0042		RING H2 Zn finger protein ALT2 ligase chitin-induced
AT3G06420	9598	1029.37	2.2309	0.0997	0.0042		ATG8H autophagy gene
AT4G10890	14085	1030.79	2.2265	0.0999	0.0042		unknown
