# Supplementary material for: Transcriptome, metabolome and suppressor analysis reveal an essential role for the ubiquitin-proteasome system in seedling chloroplast development
Source: BMC Plant Biol. 2022 Apr 8;22:183. doi: 10.1186/s12870-022-03536-6 (PMC8991883; doi:10.1186/s12870-022-03536-6)
Supplement: Supplementary file 1 — Additional file 1. [file 12870_2022_3536_MOESM1_ESM.zip › Table S2 Genes repressed by ubK48R_1.xlsx]

## Sheet: Sheet1
	gene.index	RP/Rsum FC:(	class1/class2)	pfp	P.value	FC
AT2G04050	5836	2.6048	0.0424	0	0	23.5849	MatE efflux drug transporter family
AT4G19430	14818	4.6952	0.054	0	0	18.5185	unknown
AT5G64570	21184	5.5971	0.0571	0	0	17.5131	xylan 1,4-beta-xylosidase activity xylan catabolism
AT5G39210	19031	7.1142	0.0607	0	0	16.4745	chlororespiratory reduction 7 CRR7 NAD(P)H dehydrogenase complex chloroplast
AT5G65730	21290	9.9023	0.0647	0	0	15.456	xyloglucan endotransglucosylase/hydrolase 6 xTH6 water stress responsive
AT5G13930	17594	12.6192	0.0721	0	0	13.8696	chalcone synthase TT4 response to UV, ox stress, JA
AT1G52190	3392	14.078	0.072	0	0	13.8889	oligopeptide transporter Major facilitator superfamily
AT5G51440	20030	14.5801	0.0866	0	0	11.5473	HSP20 type chaperone
AT3G15720	10398	15.722	0.0821	0	0	12.1803	polygalacturonase cell wall
AT1G78020	5351	18.3546	0.0837	0	0	11.9474	unknown
AT5G54250	20276	19.8592	0.085	0	0	11.7647	defense no death 2 DND2 cyclic nucleotide gated cation channel 4 GNGC4 HR component
AT5G08640	17214	20.779	0.0878	0	0	11.3895	flavonol synthase 1 FLS1
AT1G65500	4292	20.8173	0.0848	0	0	11.7925	unknown endomembrane protein
AT2G04040	5835	21.2296	0.0929	0	0	10.7643	TX1 detoxifying efflux carrier MatE type Cd transport ?
AT1G69870	4658	24.0972	0.0894	0	0	11.1857	nitrate transporter 1.7 low affinity
AT5G22580	18250	26.8727	0.0973	0.0001	0	10.2775	unknown
AT4G36540	16249	28.005	0.0981	0.0001	0	10.1937	BR enhanced expression 2 BEE2 HLH TF
AT5G02760	16700	29.6171	0.0968	0.0001	0	10.3306	PP2C phosphatase
AT5G13730	17576	30.4807	0.1034	0.0001	0	9.67118	sigma facor 4 SIG4 chloroplast
AT4G38860	16441	31.9673	0.1015	0.0001	0	9.85222	SAUR type auxin upregulated
AT2G25510	7174	32.2836	0.0993	0.0001	0	10.0705	unknown
AT1G70760	4729	33.3149	0.1037	0.0001	0	9.6432	chlororespiratory reduction 23 CRR23 NAD(P)H dehydrogenase complex (plastoquinone) chloroplast
AT5G03120	16730	35.856	0.1035	0.0001	0	9.66184	unknown endomembrane protein
AT2G18300	6563	37.8071	0.1074	0.0001	0	9.31099	bHLH TF response to cytokinin
AT2G03550	5803	39.4806	0.1094	0.0001	0	9.14077	hydrolase unknown function
AT2G28900	7471	40.8197	0.108	0.0001	0	9.25926	outer plastid envelope protein 16-L OEP16-1 import of protochlorophyllide oxidoreductase A JA wounding cold responsive
AT1G10522	862	41.3146	0.1095	0.0001	0	9.13242	unknown chloroplast protein
AT5G44580	19459	41.5892	0.1086	0.0001	0	9.2081	unknown endomembrane protein
AT3G13470	10183	42.5742	0.1111	0.0001	0	9.0009	chloroplast chaperone chaperonin cpn60/TCP-1 family
AT4G39210	16473	44.484	0.1148	0.0001	0	8.7108	glucose-1-phosphate adenylyltransferase activity ADP-glucose pyrophosphorylase large subunit APL3 starch biosynthesis
AT5G18840	18016	44.9608	0.1119	0.0001	0	8.93655	sugar hydrogen symporter membrane
AT2G18190	6551	45.3296	0.1148	0.0001	0	8.7108	AAA+ ATPase salt stress induced
AT3G15357	10363	45.4141	0.1175	0.0001	0	8.51064	unknown chloroplast protein
AT2G43530	8715	47.3726	0.1186	0.0002	0	8.4317	defensin like family protein ion channel inhibitor ? scorpion g-toxin like knottin family
AT2G29450	7515	47.5819	0.1217	0.0002	0	8.21693	Glutathion S transferase tau5 gene GSTU5
AT4G17090	14617	48.4213	0.1181	0.0002	0	8.4674	beta amylase 8 BMY8 of chloroplast starch catabolism ? salt cold resposive
AT3G29250	11547	49.2346	0.12	0.0003	0	8.33333	oxidoreductase NAD(P)H binding Rossmann fold Cu binding
AT5G47600	19705	51.3671	0.1213	0.0003	0	8.24402	HSP20 like chaperone
AT1G61800	3984	52.2837	0.1227	0.0003	0	8.14996	Glucose 6 phosphate / posphate translocator 2 GPT2 (plasma membrane ? vacuole?) response to glucose regulation of photosynthesis
AT3G16250	10444	53.2916	0.1241	0.0003	0	8.05802	NAD(P)H dehydrogenase complex (plastoquinone) chloroplast
AT5G46050	19576	53.5144	0.1206	0.0003	0	8.29187	SA ABA wounding response peptide tranporter 3 PTR3
AT5G04530	16857	53.5368	0.1292	0.0003	0	7.73994	3-ketoacyl CoA synthase 19 KCS19 (very long chain fatty acids) endomembrane
AT3G28740	11502	56.4044	0.1249	0.0003	0	8.00641	Cyt P450 JA upregulated insect defense
AT5G44130	19418	57.531	0.1231	0.0003	0	8.12348	fasciclin arabiongalactan protein 13 precursor cell wall
AT3G44990	11899	59.0547	0.1309	0.0004	0	7.63942	xyloglucan:xyloglucosyl transferase activity xyloglucan endotransglucosylase/hydrolase 31 XTH31apoplastic
AT1G15260	1259	59.8755	0.1294	0.0003	0	7.72798	unknown
AT5G62920	21035	62.1087	0.1362	0.0003	0	7.34214	response regulator 6 ARR6 cytokinin regulation
AT3G19850	10754	64.1373	0.1354	0.0004	0	7.38552	light responsive endomembrane NPH3 BTB/POZ domains
AT2G41090	8507	66.7639	0.136	0.0004	0	7.35294	Ca binding EF hand protein
AT1G14700	1212	69.2678	0.1404	0.0004	0	7.12251	purple acid phosphatase 3 PAP3 S/T vacuolar !
AT1G79110	5443	72.0712	0.1387	0.0005	0	7.20981	RING Zn finger best match S-ribonuclease S binding
AT5G05600	16945	72.1654	0.1435	0.0006	0	6.96864	oxidoreductase 2-oxoglutarate Fe2 dependent oxygenase salt, karrikin responsive
AT5G38980	19021	72.9337	0.1408	0.0006	0	7.10227	unknown endomembrane protein
AT5G58260	20619	78.6729	0.1481	0.0007	0	6.75219	chloroplast NAD(P)H plastoquinone dehydrogenase complex subunit
AT2G19800	6694	80.9657	0.1514	0.0008	0	6.60502	myo-inositol oxygenase 2 MIOX2 syncytium formation
AT4G22212	15022	82.7888	0.1601	0.0009	0	6.2461	defensin-like protein endomembrane defense related senescence induced low MW Cys-rich knottin family
AT4G12970	14242	85.0178	0.1529	0.001	0	6.54022	STOMAGEN secretory peptide increases stomatal density
AT3G19710	10743	89.1716	0.1582	0.0011	0	6.32111	methionine-oxo-acid transaminase activity branched chain aminotransferase 4 BCAT4 glucosinolate biosynthesis
AT5G14740	17661	89.5608	0.154	0.0011	0	6.49351	beta carbonic anhydrase 2 beta CA2 carbonic anhydrase 18 cytoplasm or apoplast bacterial defense
AT1G21520	1765	90.0072	0.1533	0.0011	0	6.52316	unknown ER protein ox stress upregulated
AT5G20630	18168	90.1135	0.1564	0.0011	0	6.39386	Germin-like protein 3 GLP3 response to cold peptidyl Cys S-nitrosylation cell wall extracellular matrix
AT5G23660	18336	95.9993	0.1608	0.0013	0	6.21891	unknown endomembrane protein transporter ?
AT5G36120	18853	96.6798	0.162	0.0014	0	6.17284	chloroplast Cyt b6f complex assembly
AT3G61630	13212	96.957	0.1563	0.0014	0	6.39795	cytokinin response factor 6 CRF6 ERF/AP2 TF
AT1G14120	1160	98.4326	0.1638	0.0015	0	6.10501	2-oxoglutarate Fe2 oxidoreductase
AT5G48490	19788	98.7923	0.1616	0.0015	0	6.18812	bifunctional inhibitor/lipid transfer/ seed storage 2S albumin protein family (trypsin alpha amylase inhibitor)
AT4G37800	16353	99.2341	0.1624	0.0016	0	6.15764	xyloglucan:xyloglucosyl transferase activity xyloglucyn endotransglycosylase/hydrolase 7 XLH7 glucan metabolism
AT2G31380	7674	100.315	0.1654	0.0016	0	6.04595	B-box Zn finger protein COP1 interacting TF endomembrane-localized ? salt tolerance homologous gene (STH)
AT1G69200	4595	101.191	0.1674	0.0016	0	5.97372	fructokinase-like 2 FKL2 carbohydrate kinase fructose biosynthesis chloroplast
AT4G22470	15041	101.222	0.1638	0.0015	0	6.10501	endomembrane lipid transport bifunctional inhibitor/lipid transfer/ seed storage 2S albumin protein family
AT2G29290	7500	102.305	0.1663	0.0015	0	6.01323	oxidoreductase Rossmann fold (Glucose, ribitol dehydrogenase short chain dehydrogenase ?)
AT2G21640	6861	102.842	0.1641	0.0015	0	6.09385	response to ox stress mitochondrial unknown
AT5G36220	18860	105.97	0.1665	0.0018	0	6.00601	cytochrome P450 CYP81D1 endomembrne
AT2G34490	7923	105.988	0.1664	0.0017	0	6.00962	cytochrome P450 CYP710A2 C22 sterol desaturase brassinosteroid biosynthesis endomembrne
AT1G62510	4038	106.996	0.1686	0.0018	0	5.9312	bifunctional inhibitor/lipid transfer/ seed storage 2S albumin protein family (trypsin alpha amylase inhibitor)
AT3G46280	11994	108.586	0.1743	0.0019	0	5.73723	protein kinase related endomembrane
AT3G48200	12137	109.722	0.1674	0.0019	0	5.97372	unknown endomembrane protein
AT4G23600	15128	109.956	0.1627	0.0018	0	6.14628	JA wound salt response jasmonic acid responsive 2 cystathionine beta lyase Cys biosynthesis ethylene biosynthesis apoplast vacuole
AT1G80130	5531	110.368	0.1715	0.0018	0	5.8309	tetratricopeptide repeat (TPR) membrane protein
AT1G32450	2558	110.867	0.1782	0.0018	0	5.61167	nitrate transporter 1.5 NRT1.5 plasma membrane
AT2G04070	5839	112.435	0.1678	0.0019	0	5.95948	drug transmembrane transporter
AT1G64500	4208	112.597	0.1734	0.0019	0	5.76701	protein disulfide oxidoreductase activity MatE efflux carrier family
AT5G56870	20492	113.873	0.1718	0.0019	0	5.82072	beta galactosidase 4 BGAL4 endomembrane
AT5G46710	19630	119.245	0.1782	0.0021	0	5.61167	PLATZ transcription factor family
AT3G16470	10460	123.444	0.1763	0.0023	0	5.67215	wound salt cold stress JA responsive jasmonate responsive 1 JR1 mannose binding lectin superfamily vacuole ? chloroplast ?
AT3G22210	10959	126.676	0.1815	0.0025	0	5.50964	unknown endomembrane protein
AT5G55620	20393	127.787	0.1824	0.0026	0	5.48246	unknown NO, iron ethylene responsive
AT1G19150	1580	128.041	0.1812	0.0026	0	5.51876	chlorophyll A/B binding proptein LHCA6
AT2G04030	5831	131.958	0.1873	0.0028	0	5.33903	HSP90.5 HSP88.1 chloroplast-targeted
AT2G03420	5793	132.005	0.1863	0.0028	0	5.36769	unknown
AT1G09750	795	134.918	0.1863	0.0029	0	5.36769	aspartic endopeotidase of apoplast
AT3G62550	13290	135.144	0.1864	0.0029	0	5.36481	adenine nucleotide alpha hydrolase like superfamily vacuolar stress protein
AT4G25200	15271	137.633	0.1851	0.003	0	5.40249	mt heat shock protein response to heat, Cd HSP23.6
AT1G66970	4404	142.589	0.1927	0.0034	0	5.18941	SHV3-like 2 SVL2 glycerophosphodieser phosphodiesterase kinase activiy
AT3G47430	12075	143.267	0.1916	0.0034	0	5.21921	PEX11B peroxin 11B peroxisome proliferation
AT4G22200	15021	144.271	0.1913	0.0034	0	5.22739	potassium transport 2/3 gene AKT2/3 photosynthate- and light dependent ABA induced Ca sensitive in guard cells
AT2G29180	7494	146.463	0.1921	0.0035	0	5.20562	unknown chloroplast protein
AT5G64620	21189	147.712	0.1946	0.0036	0	5.13875	cell wall/vacuolar inhibitor of fructosidase 2 C/VIF2 pectinesterase inhibitor endomembrane
AT2G04790	5888	149.145	0.1949	0.0036	0	5.13084	unknown
AT1G14280	1171	153.058	0.1984	0.0039	0	5.04032	phytochrome kinase substrate 2 PKS2 hypoctyl phototropism complex with Phot1 Phot2 NPH3
AT5G49910	19911	153.548	0.1992	0.0039	0	5.02008	heat shock protein 70 HSC70-7 chloroplast cpHsc70-2 (responds to Cd)
AT2G38750	8296	154.498	0.1967	0.004	0	5.08388	Annexin 4 Ca dep membrane binding protein Golgi located in cell surface ? response to osmotic stress heat drought
AT5G55220	20359	155.507	0.1993	0.004	0	5.01756	chloroplast peptidyl prolyl cis trans isomerase
AT5G08610	17211	156.606	0.2026	0.0041	0	4.93583	chloroplast ATP-dependent helicase DEAD/DEAH box
AT1G70280	4690	157.04	0.1994	0.0041	0	5.01505	unknown endomembrane protein
AT4G21680	14982	157.282	0.1977	0.0041	0	5.05817	nitrate transporter 1.8 NTR1.8 mediates Cd tolerance plasma membrane
AT1G10470	856	157.457	0.2013	0.004	0	4.96771	induced by cytokinin 7 IBC7 MEE7 ARR4 response regulator circadian rhythm
AT3G52720	12501	158.597	0.2002	0.004	0	4.995	alpha carbonic anhydrase 1 ACA1 chloroplast stroma
AT3G51240	12373	159.113	0.2025	0.0041	0	4.93827	Flavone 3 hydroxylase TT6 UV-B response flavin biosynthesis
AT1G07440	612	159.311	0.1994	0.0041	0	5.01505	Rossmann fold oxidoreductase response to Cd karrikin
AT1G31580	2484	160.922	0.1934	0.0041	0	5.17063	EC1 cell all protein perhaps influencing LRR proteins
AT5G19750	18094	162.605	0.2059	0.0042	0	4.85673	chloroplast envelope peroxisomal membrane protein
AT5G44190	19424	162.989	0.2022	0.0042	0	4.9456	Golden2-like 2 GLK2 TF regulator of chloroplast development (photosynthetic apparatus) homeodomain
AT1G12240	1011	163.016	0.1989	0.0042	0	5.02765	vacuolar invertase beta fructofuranosidase
AT5G03760	16791	163.044	0.2058	0.0041	0	4.85909	cellulose synthase like 9A CSLA9 beta mannan synthase enzyme required for Agrobacterium transformation
AT2G05540	5930	165.062	0.2019	0.0042	0	4.95295	Gly-rich protein endomembrane
AT1G16260	1338	166.199	0.2068	0.0042	0	4.83559	wall-associated protein kinase EGF-like Ca binding
AT3G44750	11881	166.561	0.2068	0.0042	0	4.83559	histone deacetylase HDA3 required for Agrobacterium transf ?
AT5G62210	20977	169.799	0.2065	0.0044	0	4.84262	membrane anchored embryo-specific protein 3
AT2G43620	8725	170.134	0.206	0.0044	0	4.85437	chitinase salt stress responsive
AT3G17170	10527	170.999	0.2105	0.0045	0	4.75059	ribosomal protein S6 / EF1B family protein chloroplast ribosome regulator of fatty acid composition 3 RFC3
AT2G41950	8581	171.695	0.21	0.0045	0	4.7619	unknown chloroplast protein
AT2G32160	7739	173.056	0.2076	0.0045	0	4.81696	SAM dependent methyl transferase family protein unknown function
AT4G30170	15703	175.438	0.2112	0.0047	0	4.73485	haem containing peroxidase family protein endomembrane
AT2G29310	7502	177.588	0.2088	0.0048	0	4.78927	Rossmann fold oxidoreductase endomembrane
AT5G02710	16696	177.926	0.2113	0.0048	0	4.73261	unknown chloroplast protein
AT5G14920	17677	179.579	0.2113	0.0049	0	4.73261	GA regulated endomembrane protein
AT1G06000	489	180.195	0.2138	0.0049	0	4.67727	flavonol 7- O rhamnosyl transferase
AT3G22750	11003	180.489	0.2132	0.005	0	4.69043	protein kinase of plasma membrane
AT5G01210	16569	181.339	0.2153	0.005	0	4.64468	acyl transferase unknown localization or substrate
AT1G01070	70	181.401	0.2144	0.005	0	4.66418	EamA-like transporter family protein
AT1G49975	3228	181.805	0.2132	0.005	0	4.69043	chloroplast photosystem I component
AT4G01080	13470	182.096	0.2084	0.005	0	4.79846	trichome birefringence like 26 sek. cell wall cellulose deposition via pectin esterification state
AT2G23170	6988	187.895	0.2124	0.0055	0	4.7081	IAA amido synthase conjugates Asp and other amino acids to IAA
AT1G14150	1163	188.933	0.2134	0.0056	0	4.68604	psbQ-like 2 PQL2 NADPH dehydrogenase complex thylakoid lumen Chloroplast
AT3G56400	12808	189.271	0.2136	0.0056	0	4.68165	WRKY70 activator of SA defenses, suppressor of JA responses
AT4G37470	16330	190.368	0.2195	0.0056	0	4.55581	alpha beta hydrolase fold superfamily de-etiolation (chloroplast-related)
AT1G22430	1842	191.658	0.2154	0.0057	0	4.64253	unknown oxidoreductase GroES like Alcohol dehydrogenase fold Zn containing
AT1G26230	2074	194.509	0.2195	0.0058	0	4.55581	chloroplast chaperone chaperonin cpn60/TCP-1 family
AT3G06530	9609	197.528	0.2216	0.006	0	4.51264	Armadillo repeat splicing factor ?
AT1G03630	284	199.541	0.2195	0.0061	0	4.55581	protochlorophyllide reductase chloroplast
AT2G02740	5747	199.806	0.2251	0.0061	0	4.44247	whirly 3 WHY3 putative chloroplast TF
AT4G34290	16062	199.95	0.2258	0.006	0	4.4287	SWIB/MDM2 domain superfamily protein chloroplast
AT1G48570	3116	204.187	0.2267	0.0065	0	4.41112	chloroplast Zn finger (Ran binding) protein
AT3G51660	12412	208.486	0.2275	0.0069	0	4.3956	peroxisomal tautomerase / MIF superfamily protein unknown function
AT1G14345	1178	210.522	0.2255	0.007	0	4.43459	chloroplast oxidoreductase
AT3G43800	11817	211.094	0.2271	0.007	0	4.40335	glutathion transferase tau class 27 GSTU27 response to karrikin
AT2G45340	8863	212.551	0.2282	0.0071	0	4.38212	LRR receptor kinase S/T
AT2G13820	6226	213.426	0.2276	0.0071	0	4.39367	bifunctional inhibitor/lipid transfer/ seed storage 2S albumin protein family (trypsin alpha amylase inhibitor)
AT3G62040	13248	216.055	0.2291	0.0073	0.0001	4.36491	haloacid dehalogenase like dehydrolase
AT2G42690	8643	216.729	0.2294	0.0073	0.0001	4.3592	triglyceride lipase of chloroplast UV-B response
AT5G44390	19443	217.894	0.2311	0.0073	0.0001	4.32713	FAD-containing oxidoreductase of endomembrane
AT5G50790	19971	218.293	0.2289	0.0073	0.0001	4.36872	unknown endomembrane protein nodulin MtN3 related
AT1G64220	4181	220.461	0.2296	0.0075	0.0001	4.3554	mitochondrial outer membrane transporter TOM7-2
AT5G48540	19792	222.021	0.2315	0.0075	0.0001	4.31965	receptor-like protein kinase related response to kallirein
AT3G12580	10093	222.101	0.2244	0.0075	0.0001	4.45633	HSP70
AT1G67110	4415	222.979	0.2293	0.0075	0.0001	4.3611	Cytochrome P450 CYP735A2 cytokinin biosynthesis ? (trans-zeatin biosynthesis)
AT1G19050	1572	223.69	0.229	0.0075	0.0001	4.36681	response regulator ARR7 cytokinin response
AT2G17972	6532	224.813	0.2364	0.0076	0.0001	4.23012	chloroplast thylakoid membrane protein unknown
AT3G47960	12117	225.276	0.2335	0.0076	0.0001	4.28266	plasma membrane Major facilitator family oligopeptide transport ?
AT3G16450	10458	227.27	0.2341	0.0078	0.0001	4.27168	mannose binding lectin superfamily Zn cold responsive unknown function
AT4G34760	16104	228.015	0.2366	0.0078	0.0001	4.22654	SAUR like Auxin responsive protein
AT3G06730	9627	228.18	0.235	0.0078	0.0001	4.25532	thioredoxin z of chloroplast
AT5G52190	20096	229.251	0.2355	0.0078	0.0001	4.24628	sugar binding sugar isomerase family unknown function
AT1G69440	4619	230.747	0.2364	0.0079	0.0001	4.23012	argonaute 7 AGO7
AT2G01590	5647	231.629	0.2333	0.008	0.0001	4.28633	chlororespiratory reduction 3 CCR3 likely component of NADPH dehydrogenase complex chloroplast
AT3G22060	10946	234.341	0.2323	0.0081	0.0001	4.30478	contains a domain usually associated with kinases receptor-like protein kinase related response to ABA cell wall vacuole
AT5G64770	21203	235.049	0.2376	0.0081	0.0001	4.20875	root meristem growth factor 9 RGF9 tyr sulfated secreted proptide
AT4G03210	13655	235.33	0.2393	0.0081	0.0001	4.17885	xyloglucan:xyloglucosyl transferase activity XTH9 (cell wall loosening) endotransglycosylase
AT1G54050	3540	235.675	0.2324	0.0081	0.0001	4.30293	HSP20 like family response to heat, H2O2
AT1G30070	2359	238.673	0.2385	0.0083	0.0001	4.19287	unknown
AT5G47610	19706	240.913	0.2339	0.0085	0.0001	4.27533	RING protein
AT3G44970	11897	242.773	0.2393	0.0087	0.0001	4.17885	Cytochrome P450 closest relative is CYP708A2
AT1G06190	505	244.049	0.2434	0.0089	0.0001	4.10846	chloroplast Rho termination factor phosphorylative transmembrane transport
AT3G48100	12128	245.022	0.2371	0.009	0.0001	4.21763	ARR5 IBC6 cytokinin response
AT5G20935	18197	245.123	0.2378	0.0089	0.0001	4.20521	unknown
AT1G51800	3362	254.527	0.2448	0.0098	0.0001	4.08497	LRR protein kinase of endomembrane system
AT2G10940	6139	254.762	0.2444	0.0098	0.0001	4.09165	chloroplast thylakoid lipid transport protein
AT3G11090	9968	257.092	0.2456	0.01	0.0001	4.07166	LOB domain containing protein 21 LBD21 unknown function
AT3G23730	11087	257.711	0.2466	0.01	0.0001	4.05515	xyloglucan:xyloglucosyl transferase activity XTH16 (cell wall loosening) endotransglycosylase
AT4G28660	15580	258.721	0.2501	0.0101	0.0001	3.9984	chloroplast PSII reaction center protein PSB28
AT2G04530	5865	260.143	0.2512	0.0101	0.0001	3.98089	tRNase z 2 TRZ2 of chloroplast tRNA processing
AT3G26740	11340	263.945	0.2444	0.0106	0.0001	4.09165	CCR-like gene CCL RNA stability determinant of chloroplast
AT3G54090	12622	265.816	0.2532	0.0107	0.0001	3.94945	fructokinase-like gene FLN1 of chloroplast potential target of thioredoxin z
AT5G46580	19620	271.083	0.2534	0.0113	0.0001	3.94633	pentatricopeptide (PPR) containing protein of chloroplast
AT4G01450	13498	271.236	0.2538	0.0113	0.0001	3.94011	EamA/Mtn21-like transporter family protein endomembrane
AT2G20670	6771	273.057	0.2622	0.0115	0.0001	3.81388	chloroplast unknown
AT2G28510	7437	277.833	0.2525	0.0121	0.0001	3.9604	Dof TF
AT1G34380	2713	280.857	0.2584	0.0124	0.0001	3.86997	chloroplast 5´ 3´exonuclease DNA binding
AT5G37670	18925	281.062	0.2554	0.0124	0.0001	3.91543	HSP20-like chaperone heat responsive
AT3G12930	10128	281.072	0.258	0.0124	0.0001	3.87597	Lojap-related protein of chloroplast
AT5G63410	21072	281.684	0.258	0.0123	0.0001	3.87597	endomembrane LRR S/T protein kinase
AT2G16430	6395	282.639	0.2592	0.0124	0.0001	3.85802	purple acid phosphatase 10 gene PAP10 of cell wall
AT5G12030	17462	284.274	0.2616	0.0125	0.0001	3.82263	HSP17.6A heat osmotic stress induced of cytosol
AT5G64080	21134	284.432	0.2565	0.0125	0.0001	3.89864	plasma membrane anchored lipid transfer protein
AT1G13930	1143	284.617	0.2573	0.0124	0.0001	3.88651	salt stress Cd induced unknown chloroplast envelope ?
AT3G03630	9346	285.885	0.2574	0.0126	0.0001	3.885	O-acetyl serine (thiol) lyase of chloroplast Cys biosynthesis
AT4G32980	15949	286.243	0.2596	0.0126	0.0001	3.85208	ATH1 homeob ox TF
AT4G30110	15697	286.671	0.2578	0.0125	0.0001	3.87898	heavy metal ATPase 2 HMA2 detoxification protein Cd etc
AT5G55740	20404	287.56	0.2565	0.0126	0.0001	3.89864	chlororespiratory reduction 21 CCR21 PPR domain containing protein chloroplast
AT3G14770	10308	287.853	0.2568	0.0125	0.0001	3.89408	MtN3 family protein endomembrne
AT3G01440	9148	289.406	0.254	0.0126	0.0001	3.93701	PsbQ-like 1 PQL1 component of chloroplast nitrite reductase complex or PSII or NADPH reductase
AT5G11410	17406	290.374	0.2583	0.0127	0.0001	3.87147	protein kinase
AT3G57150	12870	290.49	0.2595	0.0126	0.0001	3.85356	pseudouridine synthase RNA processing
AT1G17960	1484	293.541	0.2569	0.0129	0.0001	3.89257	threonyl tRNA aminoacylation Threonyl tRNA synthetase
AT1G16390	1348	297.444	0.2626	0.0135	0.0001	3.80807	organic cation / carnitine transporter 3 carbohydrate transmembrane transporter
AT4G22753	15063	298.77	0.2642	0.0136	0.0001	3.78501	SMO1 4,4-dimethyl-9beta,19-cyclopropylsterol-4alpha-methyl oxidase activity member of SMO sterol 4 alpha methyl oxidase of ER
AT5G12020	17461	299.012	0.2549	0.0136	0.0001	3.92311	HSP17.6II HSP20 like chaperone
AT5G14660	17653	299.412	0.2634	0.0136	0.0001	3.79651	peptide deformylase 1B PDF1B of chloroplast
AT2G27840	7383	302.012	0.2645	0.0138	0.0001	3.78072	histone deacetylase 13 HDA13 of nucleolus
AT1G55490	3654	302.082	0.2644	0.0137	0.0001	3.78215	lesion initiation 1 LEN1 chaperonin 60 beta CPN60B of chloroplast mutants have SAR induced, acceleratee cell death to heat stress
AT2G24120	7062	304.499	0.2648	0.014	0.0001	3.77644	scabra 3 SCA3 DNA-dep RNA pol of mitochondria
AT1G15390	1272	305.668	0.2672	0.0141	0.0001	3.74251	peptide deformylase 1A PDF1A of chloroplast and / or mitochondrium
AT2G34070	7888	307.143	0.2671	0.0142	0.0001	3.74392	trichome birefringence-like 37 TBL37 sec. cellulose deposition influenced via pectin esterification
AT4G22570	15047	308.261	0.2669	0.0143	0.0001	3.74672	adnenine phosphoribosyltransferase 3 APT3 adenine salvage maybe cytokinin modification
AT4G30280	15710	310.736	0.263	0.0145	0.0001	3.80228	xyloglucan endotransglucosylase activity XTH18
AT3G27690	11426	312.376	0.2659	0.0148	0.0001	3.76081	light harvesting chlorophyll B binding protein 2.3 LHCB2.3 or LHCB2.4 of chloroplast PSII
AT2G43535	8716	314.42	0.269	0.0151	0.0002	3.71747	defensin type ion channel inhibitor endomembrane or extracellular scorpion toxin knottin type protein
AT3G21670	10919	314.627	0.2688	0.0151	0.0002	3.72024	oligopeptide transporter major facilitator family membrne protein
AT5G22390	18234	315.562	0.2693	0.0151	0.0002	3.71333	unknown protein or pseudogene
AT1G32540	2566	317.544	0.261	0.0153	0.0002	3.83142	lsd1 like 1 gene LOL1 pos. regulator of cell death
AT3G30775	11636	318.301	0.2685	0.0154	0.0002	3.72439	proline oxidase early response to dehydration 5 ERD5 inner mitochondrial membrane ox stress responsive
AT5G60730	20844	319.955	0.2711	0.0155	0.0002	3.68868	anion transporting ATPase metal ion homeostasis
AT1G76410	5216	319.995	0.2668	0.0155	0.0002	3.74813	RING U-box superfamily protein
AT4G09350	13972	321.458	0.2651	0.0156	0.0002	3.77216	chlloroplast DnaJ Hasp40 type chaperone
AT5G50335	19948	321.461	0.2718	0.0155	0.0002	3.67918	unknown
AT5G63530	21081	322.474	0.2724	0.0156	0.0002	3.67107	farnesylated protein 3 FP3 MLE2_16 plasma membrane transition metal binding metal ion homeostasis
AT2G39310	8346	322.585	0.272	0.0156	0.0002	3.67647	Jacalin-related lecton 22 JAL22 mannose binding
AT5G64330	21158	322.608	0.2709	0.0155	0.0002	3.6914	non-phototropic hypocotyl 3 NPH3 blue light sensor BTB/POZ like fold
AT2G21330	6834	323.269	0.2702	0.0155	0.0002	3.70096	fructose bisphosphate aldolase FBA1 of chloroplast or/and 5 other locations including apoplast - there are chloroplast and cytosolic isoforms encoded by the same gene Cd responsive pentose phosphate shunt
AT1G73830	4988	324.402	0.27	0.0157	0.0002	3.7037	BR enhanced expression 3 BEE3 TF w/ HLH domain
AT5G25190	18461	324.496	0.2713	0.0156	0.0002	3.68596	b6 subfamily of ERF/AP2 family transcription factors pathogenesis-related ? TF
AT1G55370	3646	324.514	0.2686	0.0156	0.0002	3.72301	NDH-dependent cyclic electron flow 5 NDF5 chloroplast carbohydrate binding
AT5G12110	17467	326.127	0.272	0.0158	0.0002	3.67647	translation elongation factor 1 complex / rib protein S6
AT2G02130	5697	326.539	0.273	0.0158	0.0002	3.663	PDF2.3 predicted PR protein/gene peptidase inhibitor activity
AT1G22630	1859	326.822	0.2668	0.0158	0.0002	3.74813	unknown chloroplast protein
AT5G11420	17407	326.943	0.2703	0.0158	0.0002	3.69959	unknown cell wall component
AT5G39790	19072	328.3	0.2745	0.0159	0.0002	3.64299	starch binding protein chloroplast AMP activated protein kinase related
AT5G45950	19567	329.288	0.2666	0.0159	0.0002	3.75094	carboxylesterase of endomembranes GDSL-like lipase superfamily lipid metabolism
AT3G58990	13009	330.55	0.2724	0.016	0.0002	3.67107	isopropylmalate isomerase 1 IPMPI1 of chloroplast leu biosynthesis
AT4G15680	14482	330.837	0.2734	0.016	0.0002	3.65764	thioredoxin superfamily arsenate reductase (glutaredoxin) of endomembranes
AT5G17300	17886	332.464	0.2687	0.0162	0.0002	3.72162	reveille1 RVE1 myb TF regulates auxin levels in circadian dependance
AT4G25630	15309	335.218	0.2763	0.0165	0.0002	3.61925	fibrillarin 2 FIB2 nucleolar snoRNA associated RNA methylation
AT5G54510	20297	339.632	0.2768	0.0171	0.0002	3.61272	indole-3-acetic acid amido synthetase activity dwarf in light 1 DFL1 conjugates als asp trp phe to auxin overexpressors are hypersnesitive to several auxins
AT5G44680	19466	340.023	0.2779	0.0171	0.0002	3.59842	DNA-3-methyladenine glycosylase I activity base excision repair
AT5G58660	20660	340.043	0.2791	0.0171	0.0002	3.58295	oxidoreductase Fe2 oxoglutarate dependent superfamily
AT1G28330	2250	342.15	0.2742	0.0172	0.0002	3.64697	dormancy-associated protein 1 DRM1 sucrose fructose responsive
AT5G47330	19677	345.741	0.2796	0.0177	0.0002	3.57654	palmitoyl protein hydrolase salt responsive
AT5G57340	20532	345.745	0.2789	0.0176	0.0002	3.58551	unknown
AT1G22650	1861	349.54	0.2808	0.0181	0.0002	3.56125	beta fructofuranosidase plant neutral invertase family sucrose catabolism unknown location
AT4G02990	13631	354.77	0.2825	0.0189	0.0002	3.53982	mitochondiral transcription termination factor related chloroplast ?
AT4G25780	15322	354.988	0.2798	0.0188	0.0002	3.57398	cys-rich secretory protein PR1 related
AT1G62750	4054	356.208	0.283	0.0189	0.0002	3.53357	snowy cotyledon 1 SCO1 GTP binding chloroplast located
AT1G23410	1933	356.87	0.2819	0.019	0.0002	3.54736	ribosomal protein S27a of cytoplasm (ub fusion)
AT3G22930	11021	358.912	0.2786	0.0193	0.0002	3.58938	calmodulin-like protein CML11 EF hand Ca binding
AT5G58140	20607	359.261	0.2828	0.0192	0.0002	3.53607	nonphototropic hypocotyl1 like NPL1 phototropin 2 PHOT2 blue light receptor
AT4G04940	13782	361.747	0.2849	0.0196	0.0002	3.51	WD40 repeat protein component of CUL4 ligase complex rRNA processing
AT3G49320	12213	361.932	0.285	0.0196	0.0002	3.50877	metal-dependent protein hydrolase unknown function
AT3G14900	10318	363.14	0.2839	0.0197	0.0002	3.52237	unknown chloroplast protein
AT3G55120	12705	363.188	0.287	0.0196	0.0002	3.48432	chalkone flavanone isomerase TT5 response to UV
AT1G75460	5131	363.207	0.2736	0.0195	0.0002	3.65497	LON protease of chloroplast
AT1G62780	4057	363.835	0.282	0.0195	0.0002	3.5461	unknown chloroplast protein
AT4G11290	14123	365.513	0.2801	0.0197	0.0002	3.57015	haem peroxidase endomembrane ox stress responsive
AT3G50750	12332	365.894	0.2834	0.0196	0.0002	3.52858	BES1/BZR1 homolog 1 BEH1 vacuolar protein (BZR1 is BR associated transcriptional regulator)
AT1G44800	2977	366.377	0.2835	0.0197	0.0002	3.52734	Mtn21/EamA-like transporter family unknown function
AT1G53070	3461	366.562	0.2851	0.0196	0.0002	3.50754	lectin cell wall component unknown function
AT4G36580	16252	373.73	0.2895	0.0207	0.0003	3.45423	chloroplast AAA type ATPase Zn binding
AT1G22590	1855	376.673	0.2876	0.0211	0.0003	3.47705	agamous-like 87 AGL87 TF
AT5G27360	18604	377.11	0.2869	0.0211	0.0003	3.48554	SFP2 sugar transporter unlike SFP1 not induced by senescence subar hydrogen symport
AT1G51380	3327	377.804	0.2879	0.0211	0.0003	3.47343	DEAD/H box helicase unknown location
AT3G18420	10627	380.479	0.2903	0.0214	0.0003	3.44471	prenyltransferase superfamily chloroplast protein
AT5G51550	20039	381.999	0.2897	0.0216	0.0003	3.45185	exordium like 3 EXL3 cell wall component
AT1G70310	4693	383.123	0.29	0.0218	0.0003	3.44828	spermidine synthase 2 SPDS2 plasma membrane
AT1G23090	1904	383.188	0.2917	0.0217	0.0003	3.42818	sulfate transporter SULTR3,3 / AST91
AT2G20490	6753	385.777	0.2919	0.0221	0.0003	3.42583	NOP10 nucleolar RNA binding protein
AT1G21525	1766	386.913	0.2917	0.0222	0.0003	3.42818	pseudogene
AT3G03920	9369	387.073	0.2918	0.0221	0.0003	3.427	chloroplast pseudouridine synthase
AT3G04290	9400	387.569	0.2851	0.0221	0.0003	3.50754	carboxyl esterase Li-tolerant lipase 1 LTL1 endomembrane
AT4G17600	14665	388.289	0.2925	0.0222	0.0003	3.4188	light-harvesting like LIL3:1 chloroplast transcription factor
AT2G40010	8412	388.425	0.2917	0.0221	0.0003	3.42818	ribosomal protein L10
AT1G69730	4645	392.529	0.2941	0.0226	0.0003	3.4002	wall-associated protein kinase EGF-like Ca binding
AT2G39210	8337	394.171	0.2936	0.0229	0.0003	3.40599	major facilitator family membrane transporter unknown function plasmodesmata ?
AT2G21320	6833	394.474	0.2943	0.0229	0.0003	3.39789	B -box Zn finger TF endomembrane system ?
AT4G00950	13458	394.591	0.295	0.0229	0.0003	3.38983	maternal effect embryo arrest 47 MEE47 unknown function TF ?
AT3G19800	10750	396.214	0.2879	0.0231	0.0003	3.47343	unknown
AT4G25990	15341	396.476	0.2932	0.023	0.0003	3.41064	chloroplast (import apparatus)
AT4G08300	13907	398.073	0.2942	0.0232	0.0003	3.39905	Mtn21/EamA-like transporter family unknown function
AT2G23670	7027	398.074	0.2952	0.0231	0.0003	3.38753	chloroplast unknown thylakoid component
AT4G16410	14549	399.056	0.2961	0.0232	0.0003	3.37724	unknown
AT1G78970	5430	399.967	0.2911	0.0233	0.0003	3.43525	lupeol synthase 1 LUP1 terpenoid biosynthesis
AT4G16390	14547	405.121	0.2975	0.0239	0.0003	3.36134	pentatricopeptide (PPR) containing protein of chloroplast
AT4G05370	13818	406.072	0.2917	0.024	0.0003	3.42818	Bcs1 type AAA ATPase unknown function endomembrane
AT2G28605	7446	406.602	0.2975	0.024	0.0003	3.36134	Ca binding OEC23 like protein of chloroplast
AT5G60890	20858	407.255	0.2944	0.0241	0.0003	3.39674	altered tryptophan regulation 1 ATR1 MYB34 TF of tryptophan biosynthesis (auxin and glucosinolates !!)
AT2G22330	6913	410.468	0.2977	0.0247	0.0003	3.35909	Cyt P450 CYP79B3 Trp to indole 3 acetaldoxim IAA precursor defense response
AT5G24160	18378	411.215	0.2938	0.0248	0.0003	3.40368	squalene monoxygenase 6 SQE6 sterol biosynthesis
AT1G05300	430	411.655	0.2973	0.0247	0.0003	3.36361	Zinc transporter 5 ZIP5 endomembrane
AT1G68590	4547	412.689	0.299	0.0248	0.0003	3.34448	chloroplast ribosomal protein
AT5G53580	20220	414.299	0.3009	0.025	0.0003	3.32336	aldo keto reductase (NAD(P)H) of chloroplast
AT1G43910	2944	414.362	0.2995	0.0249	0.0003	3.3389	AAA+ type ATPase of endomembrane system
AT3G44450	11860	414.409	0.2999	0.0248	0.0003	3.33444	unknown
AT1G34000	2677	414.792	0.3014	0.0248	0.0003	3.31785	one helix protein 2 OHP2 chloroplast thylakoid
AT2G46690	8983	417.658	0.2985	0.0253	0.0004	3.35008	SAUR-like auxin response protein
AT3G10530	9917	419.125	0.3025	0.0254	0.0004	3.30579	WD40 repeat protein component of CUL4 ligase complex
AT4G19100	14795	419.255	0.3024	0.0254	0.0004	3.30688	unknown chloroplast protein
AT5G02050	16643	419.865	0.3015	0.0254	0.0004	3.31675	unknown chloroplast mitochondrial matrix protein
AT2G36080	8067	419.941	0.301	0.0253	0.0004	3.32226	AP2/B3 plant specific TF repressor response to karrikin
AT5G28500	18685	420.292	0.3017	0.0253	0.0004	3.31455	unknown chloroplast stroma
AT4G11460	14136	421.148	0.3017	0.0253	0.0004	3.31455	cys-rich receptor like kinase 30 CRK30 lectin domain endomembrane location
AT5G58390	20632	421.651	0.2984	0.0254	0.0004	3.35121	peroxiodase
AT5G15410	17721	422.445	0.3027	0.0255	0.0004	3.3036	cyclic nucleotide gated channel 2 GNGC2 denfense no death 1 DND1 linked to NO signaling cAMP activated pathogen response Ca channel ? Calmodulin binding ?
AT4G37550	16335	423.34	0.3024	0.0256	0.0004	3.30688	hydrolase on C-N bonds Acetamidase formamidase family of vacuole
AT3G15680	10395	427.13	0.3025	0.0262	0.0004	3.30579	Ran BP2/ZNF Zn finger like protein unknown function
AT5G06550	17020	427.146	0.3038	0.0261	0.0004	3.29164	F- box,Jumonji TF / aspartyl beta hysroxylase domain surface receptor downstream signaling
AT3G54420	12650	427.757	0.303	0.0261	0.0004	3.30033	chitinase class IV homolog of carrot EP3 somatic embryogenesis chitinase
AT4G35770	16185	428.614	0.3199	0.0262	0.0004	3.12598	senescence 1 SEN1 dark-inducible 1 DIN1 ox xtress response phosphate starvation response
AT5G45930	19565	430.398	0.3044	0.0264	0.0004	3.28515	Mg chelatase I2 of chloroplast stroma
AT4G01250	13482	430.748	0.3052	0.0264	0.0004	3.27654	WRKY22 TF senescence chitin induced ?
AT4G25050	15259	431.68	0.3062	0.0264	0.0004	3.26584	acyl carrier protein 4 ACP4 of chloroplast stroma
AT1G22890	1884	433.463	0.3027	0.0266	0.0004	3.3036	unknown endomembrane protein
AT1G30110	2363	434.337	0.3066	0.0267	0.0004	3.26158	nudix hydrolyse homolog 25 NUDX25 bis (5´ nucleosyl) tetraphosphatase
AT2G37460	8182	435.255	0.3061	0.0268	0.0004	3.26691	Mtn21/EamA-like transporter family unknown function
AT4G30610	15741	435.317	0.3053	0.0267	0.0004	3.27547	ser carboxypeptidase 24 precursor SCPL24 BRS1 brassinosteroid signaling via BRI1
AT3G18610	10642	436.405	0.3068	0.0269	0.0004	3.25945	RAN GTPase activating protein 1 nucleolin-like 2 NUC-L2 RNA recognition motif nucleic acid binding
AT4G34190	16052	436.517	0.306	0.0268	0.0004	3.26797	stress enhanced protein 1 SEP1 chloroplast thylakoid
AT5G63420	21073	439.152	0.3068	0.0271	0.0004	3.25945	chloroplast hydrolase RNA metabolisin metallo beta lactamase
AT3G17609	10559	441.028	0.3067	0.0274	0.0004	3.26052	HYH HY5 homolog TF bZIP light UV responsive
AT1G70700	4723	442.255	0.3046	0.0275	0.0004	3.28299	JAZ9 JA response gene
AT1G70850	4738	443.394	0.3038	0.0277	0.0004	3.29164	MLP-like protein 34 MLP34 response to biotic stimulus function unknown
AT3G57940	12940	443.674	0.3092	0.0277	0.0004	3.23415	unknown
AT1G26920	2139	445.118	0.3084	0.0278	0.0004	3.24254	unknown
AT1G79700	5493	445.351	0.3064	0.0277	0.0004	3.26371	TF ERF like domain
AT5G57785	20572	451.25	0.3051	0.0287	0.0004	3.27761	response to karrikin unknown function
AT3G06980	9647	451.37	0.311	0.0286	0.0004	3.21543	helicase of chloroplast unknown function
AT2G46510	8966	452.576	0.3108	0.0288	0.0004	3.2175	bHLH TF ABA inducible
AT5G52640	20137	454.071	0.3003	0.029	0.0005	3.33	heat shock protein HSP83 HSP90.1 interacts with SGT1 and RAR1 in RPS2 mediated resistance
AT2G23560	7019	455.501	0.3104	0.0292	0.0005	3.22165	methyl esterase 7 MES7 acts on meSA and meIAA, but not on meJA or meGA4, meGA9 in vitro
AT4G23570	15125	455.7	0.3097	0.0291	0.0005	3.22893	SGT1A may function in SCF complex mediated deg (or is a folding catalyst) pathogen resistance contains TPR domain
AT3G04110	9385	456.65	0.3127	0.0292	0.0005	3.19795	glutamate receptor 1 GLR1.1 Ca homeostasis light responsive cation homeostasis cation-permeable pore domain
AT5G62360	20989	456.952	0.31	0.0292	0.0005	3.22581	invertase/pectin methylesterase inhibitor superfamily
AT3G54400	12649	457.318	0.3098	0.0292	0.0005	3.22789	aspartic type endopeptidase of cell wall
AT4G09040	13959	459.148	0.3129	0.0294	0.0005	3.19591	chloroplast RNA binding protein (RRM domain)
AT5G64580	21185	459.774	0.3123	0.0294	0.0005	3.20205	chloroplast metalloendopeptidase AAA type ATPase
AT1G27030	2146	460.149	0.3125	0.0294	0.0005	3.2	unknown
AT4G15700	14484	460.736	0.313	0.0295	0.0005	3.19489	thioredoxin superfold arsenate reductase (glutathione) of endomembrane system oxidoreductase
AT5G61030	20872	461.234	0.3142	0.0295	0.0005	3.18269	glycin-rich RNA binding protein 3 GR-RBP3 of mitochondria
AT3G47650	12096	461.717	0.313	0.0294	0.0005	3.19489	DnaJ/Hsp40 cys-rich domain superfamily protein chaperone of chloroplast
AT3G61100	13172	463.084	0.3135	0.0297	0.0005	3.18979	endonuclease or glycosyl hydrolase superfamily unknown function
AT1G64680	4226	463.571	0.3137	0.0297	0.0005	3.18776	unknown
AT5G54180	20271	463.606	0.3132	0.0296	0.0005	3.19285	chloroplast related to mt transcription termination factor
AT1G10550	865	464.457	0.3138	0.0296	0.0005	3.18674	xyloglucan:xyloglucosyl transferase activity XTH33 cell wall modification plasma membrane localized
AT4G01130	13475	464.988	0.3086	0.0296	0.0005	3.24044	carboxyl esterase Lipase/Acylhydrolase superfamily unknown function
AT4G13770	14308	469.266	0.314	0.0304	0.0005	3.18471	Cytochrome P450 CYP83A1 glucosinolate biosynthesis auxin homeostasis
AT2G18220	6554	472.888	0.3154	0.0309	0.0005	3.17058	Noc2p family protein unknown function
AT4G30450	15726	472.893	0.3155	0.0308	0.0005	3.16957	gly-rich protein
AT3G61220	13184	473.86	0.3163	0.0308	0.0005	3.16156	(+)neomenthol dehydrogenase Rossmann fold superfamily
AT3G62910	13321	476.209	0.3168	0.0312	0.0005	3.15657	albino and pale green 3 APG3 chloroplast translation release factor
AT3G02170	9213	476.426	0.3154	0.0311	0.0005	3.17058	longifolia 2 LNG2 cell expansion regulaition
AT3G10610	9925	476.586	0.3177	0.0311	0.0005	3.14762	ribosomal protein S17
AT5G59820	20770	476.975	0.3184	0.031	0.0005	3.1407	response to high light 41 RHL41 putative ZnF TF high light and ox stress response
AT5G14580	17646	477.209	0.3166	0.031	0.0005	3.15856	mitochondrial 3´ 5´ exoribonuclease polyribonucleotide nucleotidyltransferase mRNA catabolism
AT2G31070	7648	477.298	0.3167	0.0309	0.0005	3.15756	TCP domain TF TCP10 leaf morphogenesis
AT1G12900	1064	477.403	0.3171	0.0309	0.0005	3.15358	glaceraldehyde diphosphate dehydrogenase A subunit 2 GAPA-2 of chloroplast, apoplast, membrane
AT1G52930	3449	479.71	0.3181	0.0311	0.0005	3.14367	Brix domain protein ribosomal RNA processing (cytoplasm)
AT1G15510	1282	480.665	0.315	0.0312	0.0005	3.1746	early chloroplast biogenesis 2 ECB2 vanilla cream 1 VAC1 pentatricopeptide repeat protein necessary for accD RNA editing in chloroplast
AT3G45160	11911	485.304	0.3176	0.0321	0.0005	3.14861	putative membrane lipoprotein endomembrane
AT3G53420	12565	486.666	0.3167	0.0323	0.0005	3.15756	plasma membrane intrinsic protein 2 / 2.1 / 2A PIP2;1 etc.water transport response to drought, salt
AT1G35560	2773	486.948	0.3198	0.0322	0.0006	3.12695	TCP family transcription factor TF
AT3G12340	10072	489.123	0.3215	0.0325	0.0006	3.11042	peptidyl prolyl cis trans isomerase of chloroplast thylakoid lumen
AT4G25730	15317	489.336	0.3194	0.0324	0.0006	3.13087	FtsJ family methyltransferase rRNA methylation processing
AT2G23200	6990	489.367	0.3203	0.0323	0.0006	3.12207	protein kinase
AT1G27480	2183	489.95	0.3186	0.0323	0.0006	3.13873	phosphatidylcholine-sterol O-acyltransferase activity lipid metabolism of plasma membrane vacuole
AT1G56050	3702	490.742	0.3208	0.0323	0.0006	3.11721	chloroplast GTP binding unknown function
AT4G26370	15376	490.772	0.3204	0.0323	0.0006	3.1211	chlroroplast NusB-like protein (antitermination)
AT3G55330	12719	493.598	0.3221	0.0327	0.0006	3.10463	PsbP like protein 1 PPL1 pf chloroplast Ca binding
AT4G33010	15951	493.877	0.3203	0.0326	0.0006	3.12207	glycine decarboxylase P-protein 1 located in Chloroplast, mitochondrium, cytoplasm
AT5G45040	19493	495.802	0.3174	0.0329	0.0006	3.1506	cytochrome c class 1
AT4G36930	16283	497.832	0.3227	0.0332	0.0006	3.09885	spatula SPT bHLH TF
AT1G09390	766	499.76	0.3211	0.0335	0.0006	3.11429	GDSL-like lipase/Acyl hydrolase of chloroplast stroma
AT4G18740	14764	501.096	0.3173	0.0337	0.0006	3.15159	transcription termination factor
AT1G73530	4960	503.253	0.3234	0.0339	0.0006	3.09215	RRM domain RNA binding protein of chloroplast
AT1G62710	4050	503.771	0.321	0.0339	0.0006	3.11526	vcuolar processing enzyme cys-type endopeptidase
AT5G22270	18223	503.955	0.3213	0.0338	0.0006	3.11236	unknown
AT4G15690	14483	508.564	0.3246	0.0347	0.0006	3.08071	thioredoxin superfold arsenate reductase (glutathione) of endomembrane system oxidoreductase
AT1G72040	4830	510.343	0.326	0.035	0.0006	3.06748	phosphotransferase to alcohol group nucleic acid metabolism nuclear
AT4G20430	14901	511.646	0.3243	0.0351	0.0006	3.08356	ser type endopeptidase of endomembrane system
AT3G25940	11269	514.483	0.3271	0.0356	0.0006	3.05717	TFIIB Zn binding protein transcript elongation
AT3G20820	10844	515.251	0.3263	0.0356	0.0006	3.06466	LRR domain protein of apoplast, chloroplast cell wall
AT4G15620	14477	515.564	0.3254	0.0356	0.0006	3.07314	unknown
AT5G16140	17783	516.918	0.3237	0.0358	0.0006	3.08928	aminoacyl tRNA hydrolase (translation process)
AT1G72060	4832	517.404	0.3696	0.0358	0.0006	2.70563	ser type endopeptidase inhibitor of endomembrane ox stress induced
AT5G14090	17607	518.818	0.3276	0.036	0.0007	3.0525	unknown
AT3G51420	12389	519.022	0.3278	0.0359	0.0007	3.05064	strictosidine synthase-like 4 SSL4 alkaloid biosynthesis endomembrane
AT1G26540	2102	520.429	0.3285	0.036	0.0007	3.04414	vacuolar Tudor-like Agenet-like domain unknown function
AT5G55450	20378	520.68	0.3271	0.036	0.0007	3.05717	bifunctional (protease amylase) inhibitor/lipid transport/ seed storage 2S albumin superfamily protein unknown function
AT4G38840	16439	521.551	0.3243	0.036	0.0007	3.08356	SAUR protein auxin cold response
AT5G09840	17273	522.34	0.3292	0.0361	0.0007	3.03767	endonuclease or glycosyl hydrolase superfamily unknown function
AT5G37260	18897	523.605	0.3267	0.0362	0.0007	3.06091	reveille 2 RVE2 Myb TF aka circadian 1 CIR1 salt ABA ethylene auxin JA GA responsive
AT1G56110	3708	528.24	0.3312	0.0371	0.0007	3.01932	nucleolar protein 65 (NOP56)-like (RNA processing)
AT3G58660	12988	528.742	0.3284	0.0371	0.0007	3.04507	ribosomal protein L1p/L10e family
AT5G11240	17390	530.927	0.331	0.0375	0.0007	3.02115	WD-40 repeat protein of endomembranes
AT2G28790	7463	532.335	0.3302	0.0377	0.0007	3.02847	pathogenesis-related thaumatin family cell wall ?
AT3G50930	12348	532.339	0.3264	0.0376	0.0007	3.06373	mitochondrial ATPase Cytochrome BC1 synthesis
AT1G01080	71	532.349	0.3299	0.0375	0.0007	3.03122	chloroplast RNA binding protein (RRM domain)
AT4G11175	14112	534.322	0.3307	0.0377	0.0007	3.02389	translation initiation factor of chloroplast
AT4G24770	15234	536.484	0.3277	0.038	0.0007	3.05157	RNA binding protein RBP31 of chloroplast
AT4G28210	15539	537.217	0.3304	0.038	0.0007	3.02663	chloroplast embryo-defective 1923 emb1923 unknown function
AT5G62140	20969	537.369	0.3306	0.0379	0.0007	3.0248	chloroplast unknown function
AT5G59090	20704	538.08	0.3229	0.038	0.0007	3.09693	subtilase 4.12 Ser endopeptidase of apoplast, cytoplasm, nucleus
AT5G06290	17001	539.737	0.3321	0.0383	0.0007	3.01114	2-Cys peroxyredoxin B of chloroplast
AT5G23870	18356	539.804	0.3314	0.0382	0.0007	3.0175	pectinacetylesterase domain plant cell wall
AT1G32520	2564	540.558	0.3319	0.0382	0.0007	3.01296	unknown chloroplast protein
AT4G15550	14472	540.815	0.3285	0.0382	0.0007	3.04414	UDP-Glucose indole 3-acetate beta glucosyl transferase IAGLU of chloroplast
AT5G17700	17922	540.823	0.3323	0.0381	0.0007	3.00933	drug transporter MatE type
AT1G19610	1615	541.15	0.3293	0.038	0.0007	3.03674	PDF1.4 PR protein of endomembrane system
AT5G57180	20518	541.612	0.3309	0.038	0.0007	3.02206	chloroplast import apparatus 2 CIA2 transcription regulator of import apparatus
AT3G56290	12798	542.344	0.3332	0.038	0.0007	3.0012	unknown
AT5G18570	17994	544.068	0.3332	0.0383	0.0007	3.0012	chloroplast GTPase Embryo defective 269 homolog of bacterial Obg
AT2G37450	8181	546.196	0.3335	0.0386	0.0008	2.9985	unknown endomembrane protein
AT3G23760	11090	546.557	0.335	0.0386	0.0008	2.98507	unknown vacuolar
AT1G66130	4339	546.764	0.331	0.0386	0.0008	3.02115	Rossmann fold oxidoreductase
AT5G63310	21065	546.984	0.3342	0.0385	0.0008	2.99222	nucleoside diphosphate kinase NDPK2 NDPK1A of chloroplast ox UV stress light signal transduction
AT3G15450	10373	548.735	0.3297	0.0388	0.0008	3.03306	aluminum induced unknown
AT4G30800	15755	549.992	0.3349	0.0389	0.0008	2.98597	ribosomal protein S17
AT3G48500	12151	551.144	0.3354	0.039	0.0008	2.98151	pigment defective 312 PDE312 plastid transcriptionally active 10 PTAC10 of chloroplast OB fold like
AT3G03190	9308	551.676	0.3306	0.039	0.0008	3.0248	Glutathione S transferease GSTF11 cytoplasmic ox stress
AT2G38760	8297	551.931	0.3326	0.039	0.0008	3.00661	Annexin 3 Ca-dependent phospholipid (membrane) binding (vacuole ?)
AT4G26600	15397	552.63	0.3358	0.0391	0.0008	2.97796	rRNA processing SAM-dep. methyl transferase
AT3G26220	11295	553.738	0.3245	0.0392	0.0008	3.08166	cytochrome P450 CYP71B3
AT3G62820	13315	555.073	0.3378	0.0394	0.0008	2.96033	plant invertase / pectin metylesterase inhibitor of endomembrane system ?
AT1G04800	386	555.159	0.3365	0.0393	0.0008	2.97177	unknown function endomembrane protein myristoylated ?
AT4G31210	15794	557.91	0.3363	0.0398	0.0008	2.97354	topoisomerase IA
AT2G02080	5693	560.058	0.3367	0.0401	0.0008	2.97	Zn finger transcription factor TF
AT4G29080	15612	563.302	0.3381	0.0406	0.0008	2.9577	IAA 27, phytochrome-associated protein 2 PAP2 auxin-associated TF
AT4G00050	13381	563.355	0.337	0.0405	0.0008	2.96736	bHLH TF unfertilized embryo sac 10 UNE10
AT1G55330	3643	563.88	0.3387	0.0405	0.0008	2.95247	arabinogalactan protein 21 AGP21 membrane anchored unknown function
AT5G22640	18255	564.163	0.3362	0.0405	0.0008	2.97442	EMB1211 chloroplast thylakoid membrane protein
AT3G01500	9154	565.146	0.3334	0.0406	0.0008	2.9994	SA binding protein 3 SABP3 beta carbonic anhydrase 1 CA1 chloroplast envelope
AT1G23100	1905	565.341	0.3391	0.0405	0.0008	2.94898	GroES like mitochondria
AT5G06530	17018	565.423	0.3362	0.0404	0.0008	2.97442	ABC2- type transporter ATPase
AT1G23390	1931	566.51	0.3353	0.0406	0.0008	2.9824	Kelch repeat F-box protein
AT1G43160	2909	568.131	0.3336	0.0408	0.0008	2.9976	subfamily B-4 of ERF/AP2 TF family response to cold salt osmotic stress ABA SA, JA
AT3G23830	11097	571.135	0.3399	0.0412	0.0008	2.94204	gly rich RNA binding protein 4 RBP4 cold induced salt osmotic reduced
AT5G10210	17303	571.379	0.3357	0.0412	0.0008	2.97885	Ca-dependent membrane targeting C2 domain unknown function
AT5G24165	18379	573.61	0.3397	0.0416	0.0009	2.94377	unknown chloroplast protein
AT1G51100	3310	574.771	0.3415	0.0417	0.0009	2.92826	unknown chloroplast protein (stroma)
AT1G49010	3150	575.647	0.3385	0.0418	0.0009	2.95421	Myb double homeodomain protein TF ? salt stress auxin induced Cd induced also JA SA GA responsive
AT4G33720	16014	575.85	0.3292	0.0417	0.0009	3.03767	PR1-related endomembrane extracellular
AT5G48470	19785	576.267	0.3399	0.0417	0.0009	2.94204	unknown chloroplast protein
AT5G09970	17285	579.433	0.3414	0.0422	0.0009	2.92912	cytochrome P450 CYP78A7
AT2G20142	6720	580.167	0.3405	0.0422	0.0009	2.93686	TIR domain resistance protein
AT1G11700	961	583.755	0.3431	0.0428	0.0009	2.9146	unknown chloroplast protein
AT5G52970	20166	587.338	0.3435	0.0435	0.0009	2.91121	unknown chloroplast protein (thylakoid lumen)
AT1G70560	4713	588.723	0.3414	0.0437	0.0009	2.92912	shade avoidance 3 SAV3 weak ethylene insensitive WEI8 tryptophan aminotransferase of Arabidopsis 1 TAA1 indole 3 pyruvate from tryptophan
AT5G17270	17883	588.975	0.345	0.0436	0.0009	2.89855	tetratrcopeptide repeat (TPR) prenyl transferase superfamily unknown function
AT3G20440	10810	589.62	0.3448	0.0436	0.0009	2.90023	embryo defective EMB2729 putative glycoside hydrolase of chloroplast
AT2G31840	7709	590.661	0.343	0.0438	0.0009	2.91545	thioredoxin superfamily of chloroplast
AT4G11190	14114	590.709	0.343	0.0437	0.0009	2.91545	lignan biosynthesis defense response
AT4G08290	13906	591.942	0.3438	0.0438	0.0009	2.90867	Mtn21/EamA-like transporter family unknown function
AT1G64160	4174	596.204	0.3341	0.0446	0.001	2.99312	lignan biosynthesis defense response
AT4G28450	15562	597.084	0.347	0.0447	0.001	2.88184	WD40 repeat DWD DDB1 binding protein Cul4 ligase ?
AT2G43650	8728	597.094	0.3466	0.0446	0.001	2.88517	SAS 10/U3 ribonucleoprotein family gene silencing EMB2777
AT2G30890	7632	598.854	0.346	0.0449	0.001	2.89017	cytochrome b561/ferric reductase transmembrane protein unknown function
AT1G07390	608	599.269	0.3455	0.0449	0.001	2.89436	LRR protein receptor like protein 1 RLP1
AT3G23990	11109	601.186	0.3462	0.0451	0.001	2.8885	HSP60 3B mitochondrial chaperone Cd responsive
AT5G55920	20419	603.288	0.3464	0.0455	0.001	2.88684	oligocellula 2 OLI2 Nop2 homolog RNA binding SAM-dependent methyl transferase
AT4G02170	13555	604.762	0.3447	0.0457	0.001	2.90107	unknown
AT4G29060	15610	604.899	0.3446	0.0456	0.001	2.90192	chloroplast translation elongation factor EF1B fold EMB2726 Cd responsive
AT5G15750	17749	605.062	0.348	0.0455	0.001	2.87356	ribosomal protein S4 family protein
AT3G25480	11223	606.742	0.3473	0.0458	0.001	2.87936	unknown chloroplast protein
AT1G15440	1277	607.414	0.3483	0.0459	0.001	2.87109	periodic tryptophan protein 2 PWP2 component of CUL4 complex
AT5G11790	17440	608.536	0.3483	0.0461	0.001	2.87109	N-myc downregulated like 2 NDL2 cell differentiation
AT3G12270	10067	609.001	0.348	0.0461	0.001	2.87356	Arg methyl transferase 3 PRMT3
AT3G52170	12459	610.189	0.3488	0.0462	0.001	2.86697	unknown DNA binding ? hydroxyprolin glycoprotein family like ?
AT3G04760	9442	610.379	0.3479	0.0462	0.001	2.87439	pentatricopeptide repeat PPR) protein of chloroplast
AT1G75770	5154	611.598	0.3481	0.0463	0.001	2.87274	unknown
AT4G35730	16181	613.836	0.3472	0.0467	0.001	2.88018	regulator of Vps4 activity multivesicular body pathway
AT3G03150	9304	614.022	0.3509	0.0466	0.001	2.84981	unknown
AT2G28000	7394	614.043	0.3488	0.0465	0.001	2.86697	chaperonin 60 alpha CPN60A chloroplast rubisco folding
AT3G10080	9883	614.475	0.3457	0.0465	0.001	2.89268	RmlC like cupin superfamily unknown function
AT3G48350	12140	615.947	0.3488	0.0467	0.001	2.86697	cys type endopeptidase of endomembrane
AT1G61740	3978	616.874	0.3494	0.0468	0.001	2.86205	sulfite exporter type endomembrane
AT3G21260	10884	617.147	0.3497	0.0467	0.001	2.85959	glyclipid transfer protein 3 GLTP3 of cytoplasm
AT2G33180	7820	617.644	0.3501	0.0467	0.001	2.85633	unknown chloroplast protein
AT2G34260	7904	619.271	0.3511	0.0469	0.0011	2.84819	WD-40 repeat domain Cul4 ligase subunit
AT5G60850	20854	625.931	0.349	0.0484	0.0011	2.86533	OBF binding protein 4 Zf DOF TF
AT5G07900	17140	626.626	0.3518	0.0485	0.0011	2.84252	unknown membrane protein simlar to mitochondrial transcription termination family
AT1G65900	4322	627.172	0.3523	0.0485	0.0011	2.83849	unknown membrane protein
AT1G70830	4736	627.538	0.3511	0.0484	0.0011	2.84819	MLP-like protein 28 defense response
AT1G71850	4813	627.913	0.3517	0.0484	0.0011	2.84333	ub carboxyl-terminal hydrolase family protein
AT1G22740	1869	628.02	0.3475	0.0483	0.0011	2.8777	Rab7 small GTPase nucleocytoplasmic transport
AT2G36145	8072	628.024	0.3528	0.0482	0.0011	2.83447	unknown chloroplast protein
AT3G53310	12554	629.702	0.3526	0.0485	0.0011	2.83607	AP2/B3 like TF
AT1G52160	3390	629.81	0.352	0.0484	0.0011	2.84091	tRNase Z3 TRZ3 tRNA end processing
AT3G47070	12055	631.243	0.3532	0.0486	0.0011	2.83126	chloroplast thylakoid protein
AT3G23940	11106	631.61	0.3538	0.0486	0.0011	2.82646	dihydroxy acid / 6-phosphogluconate dehydratase family of chloroplast
AT3G02150	9212	633.415	0.3549	0.0489	0.0011	2.8177	plastid transcription factor 1 PTF1 teosinte branched 1 of chloroplast
AT3G18680	10648	633.51	0.3537	0.0488	0.0011	2.82725	uridylate (UMP) kinase of chloroplast
AT2G44640	8807	635.683	0.3533	0.0492	0.0011	2.83046	unknown chloroplast protein (also mitochondria, plasma membrane ?)
AT1G19450	1605	636.352	0.3543	0.0493	0.0011	2.82247	major facilitator family membrane transporter sugar transport ? plasma membrane, vacuole ?
AT2G44670	8810	637.255	0.3547	0.0493	0.0011	2.81928	unknown
AT1G68585	4546	638.201	0.3545	0.0494	0.0012	2.82087	unknown
AT4G08850	13946	639.146	0.3539	0.0496	0.0012	2.82566	LRR containing receptor like S/T kinase
AT1G51850	3368	639.874	0.3434	0.0496	0.0012	2.91206	LRR containing receptor like S/T kinase
AT1G26210	2072	640.463	0.3538	0.0496	0.0012	2.82646	SOB5-like 1 SOFL1 pos regulator of cytokinin levels
AT1G75670	5146	642.043	0.356	0.0498	0.0012	2.80899	DNA-dependent RNA polymerase
AT2G19385	6657	643.771	0.357	0.0501	0.0012	2.80112	C2H2 Zn finger RNA recognition motif unknown function
AT1G59990	3854	644.125	0.3558	0.0501	0.0012	2.81057	DEAD/DEAH RNA helicase of chloroplast
AT3G15500	10378	644.477	0.3499	0.0501	0.0012	2.85796	ANAC55 ATNAC3 NAC domain containing TF response to drought ABA JA
AT5G22920	18278	646.373	0.3503	0.0504	0.0012	2.8547	RING type Zn finger protein
AT4G02390	13577	647.779	0.357	0.0506	0.0012	2.80112	poly ADP ribose polymerase 1
AT3G23700	11084	647.847	0.3535	0.0505	0.0012	2.82885	ribosomal protein S1 of chloroplast
AT5G54580	20302	649.933	0.357	0.0509	0.0012	2.80112	RNA binding protein
AT2G17820	6516	651.034	0.3569	0.051	0.0012	2.80191	AHK1 histidine kinase osmotic stress sensor
AT1G30820	2419	651.998	0.3547	0.0511	0.0012	2.81928	CTP synthase
AT3G43670	11806	652.286	0.3568	0.051	0.0012	2.80269	primary amine oxidase copper binding endomembrane
AT4G02700	13608	653.337	0.3578	0.0512	0.0012	2.79486	sulfate transporter 2;3 SULTR3;2
AT3G07050	9654	654.283	0.3585	0.0513	0.0012	2.7894	GTP binding protein unknown function
AT1G04520	361	655.817	0.3586	0.0515	0.0012	2.78862	plasmodesmata-located protein 2 PDLP2 N-terminal myristoylation
AT4G25340	15282	657.066	0.3538	0.0517	0.0012	2.82646	FK506 binding protein 53 FKBP53 peptidyl prolyl cis trans isomerase nucleosome chaperone ?
AT1G49510	3187	658.458	0.3587	0.0519	0.0013	2.78784	embryo defective 1273 EMB1273
AT3G18600	10641	661.769	0.3594	0.0526	0.0013	2.78242	DEAD/DEAH helicase of nucleolus
AT2G24850	7122	662.87	0.3574	0.0527	0.0013	2.79799	tyrosine aminotransferase 3 TAT3 wound JA response
AT4G26520	15389	663.246	0.36	0.0527	0.0013	2.77778	fructose bisphosphate aldolase hypoxia response pentose phosphate shunt
AT2G37130	8156	663.415	0.3559	0.0526	0.0013	2.80978	cytosolic peroxidase
AT2G18720	6599	664.009	0.3599	0.0527	0.0013	2.77855	membrane GTPase EF1A IF2gamma family
AT5G62710	21017	664.199	0.3605	0.0526	0.0013	2.77393	LRR S/T protein kinase endomembrane system
AT2G31970	7722	665.105	0.3602	0.0527	0.0013	2.77624	RAD50 homolog DNA repair
AT1G64200	4179	665.931	0.3593	0.0528	0.0013	2.78319	VHA-E3 vacuolar H+ ATPase subunit E isoform 3
AT5G48000	19744	666.159	0.3547	0.0527	0.0013	2.81928	Cyt P450 CYP70A2 thalianol hydroxylase
AT1G31710	2493	666.675	0.3597	0.0528	0.0013	2.78009	copper amine oxidase family of endomembrne
AT3G51510	12398	666.822	0.3596	0.0527	0.0013	2.78087	chloroplast thylakoid protein
AT3G06950	9644	667.26	0.3602	0.0527	0.0013	2.77624	pseudouridine synthase of chloroplast
AT4G09500	13981	667.352	0.3602	0.0526	0.0013	2.77624	UDP-glycosyl transferase superfamily of endomembrane
AT5G15210	17704	667.676	0.3607	0.0525	0.0013	2.77239	Zinc finger homeodomain 3 ZFHD3 homeobox protein 30 HB30 gene TF
AT5G08400	17187	668.144	0.3606	0.0525	0.0013	2.77316	unknown
AT5G56850	20490	668.275	0.3591	0.0525	0.0013	2.78474	unknown
AT5G51560	20040	668.411	0.3557	0.0524	0.0013	2.81136	LRR S/T protein kinase endomembrane system
AT4G37190	16304	669.529	0.3607	0.0525	0.0013	2.77239	unknown plasma membrane protein
AT3G05060	9470	672.533	0.3619	0.0531	0.0013	2.76319	similarity to pisum SAR DNA binding protein (TF?) or RNA processing (similarity to NOP56)
AT5G52380	20113	672.633	0.3617	0.053	0.0013	2.76472	vascular-related NAC domain 6 VND6 TF?
AT2G36990	8143	673.231	0.3595	0.053	0.0013	2.78164	sigma factor 6 SIG6 of chloroplast sigma70 family
AT3G54050	12618	674.827	0.3604	0.0533	0.0013	2.77469	high cyclic electron flow 1 HCEF1 fructose bisphosphate 1 phosphatase chloroplast stroma perhaps apoplast cold response
AT3G16770	10488	674.967	0.3627	0.0532	0.0013	2.7571	ethylene response factor AP2 3 related B2 subfamily of ethylene response factor family TF suppressor of Bax-induced cell death in tobacco OX in tobacco H2O2 and heat stress resistance
AT2G29540	7523	675.44	0.3633	0.0532	0.0013	2.75255	RNA polymerase RPC14 of RNA PolI and Pol III
AT5G53490	20211	676.354	0.3612	0.0532	0.0013	2.76855	thylakoid lumen protein chloroplast
AT5G40040	19093	676.685	0.3624	0.0532	0.0014	2.75938	60S acidic ribosomal protein family
AT5G48880	19822	680.105	0.364	0.0538	0.0014	2.74725	3-ketoacyl CoA thiolase of peroxisome
AT1G79560	5480	680.858	0.3619	0.0539	0.0014	2.76319	EMB1047, EMB156 FtsH protease 12 FTSH12 of chloroplast
AT1G53540	3501	682.176	0.3518	0.0541	0.0014	2.84252	Hsp20 like chaperone heat responsive
AT1G78930	5426	682.275	0.3633	0.0541	0.0014	2.75255	unknown chloroplast protein
AT2G41730	8562	682.412	0.3576	0.054	0.0014	2.79642	unknown protein anaerobic respiration ?
AT5G39610	19057	682.961	0.3616	0.054	0.0014	2.76549	NAC2 NAC6 ORE1 oresara 1 senescence related TF salt ethylene upregulated
AT5G24030	18368	683.69	0.3645	0.0541	0.0014	2.74348	SLAC1 homolog 3 SLAH3 ion transporter in guard cells
AT3G48420	12144	684.363	0.362	0.0542	0.0014	2.76243	haloacid dehalogenase like hydrolase of chloroplast
AT2G39670	8379	685.123	0.3632	0.0542	0.0014	2.7533	rRNA processing in cytoplasm
AT5G57280	20526	685.391	0.3646	0.0542	0.0014	2.74273	SAM dependent methyl transferase rRNA processing ?
AT5G48570	19795	685.965	0.3634	0.0542	0.0014	2.75179	peptidyl proline cis trans isomerase calmodulin binding of vacuole
AT2G24280	7079	686.622	0.3645	0.0542	0.0014	2.74348	Ser carboxypeptidase of endomembrane system (lysosome?)
AT5G45800	19554	686.929	0.3643	0.0542	0.0014	2.74499	maternal effect embryo arrest 62 MEE62 LRR S/T protein kinase
AT1G74850	5079	690.49	0.3652	0.0548	0.0014	2.73823	plastid transcriptionally active 2 PTAC2 TF of chloroplast
AT1G62390	4028	691.781	0.3647	0.055	0.0014	2.74198	trtratricopeptid repeat (TPR) protein (cytosolic ?)
AT4G23130	15095	694.081	0.3656	0.0554	0.0014	2.73523	cys-rich receptor like proein kinase 6 RLK6 SA induced
AT2G14880	6289	694.681	0.3665	0.0554	0.0014	2.72851	SWIB/MDM2 superfamily chloroplast protein
AT2G22870	6961	694.986	0.3671	0.0553	0.0015	2.72405	GTP binding protein unknown function
AT3G22660	10996	695.138	0.366	0.0553	0.0015	2.73224	RNA processing ?
AT1G06720	547	695.284	0.3668	0.0552	0.0015	2.72628	GTP binding ribosome biogenesis
AT5G14050	17604	695.596	0.3666	0.0552	0.0015	2.72777	WD40 repeat protein of CUL4 ligase complex
AT5G62440	20996	696.661	0.3667	0.0553	0.0015	2.72702	domino1 defective chloroplasts and leaves nuclear unknown function
AT4G21190	14943	697.129	0.3653	0.0553	0.0015	2.73748	EMB1417 pentatricopeptid repeat PPR containing protein unknown function
AT1G63260	4101	698.487	0.3675	0.0555	0.0015	2.72109	tatraspanin 10 TET10 of endomembrane aging related
AT4G38020	16371	701.143	0.3679	0.056	0.0015	2.71813	(t/r)RNA methyl transferase
AT1G76590	5232	702.857	0.363	0.0562	0.0015	2.75482	PLATZ transcription factor family TF
AT3G56330	12801	703.676	0.3677	0.0563	0.0015	2.71961	tRNA (guanine N2) methyl transferase tRNA processing
AT2G44860	8826	703.941	0.3693	0.0563	0.0015	2.70783	ribosomal protein L24e family
AT3G63160	13343	707.094	0.3665	0.0569	0.0015	2.72851	chloroplast thylakoid protein
AT5G05180	16909	707.152	0.3682	0.0568	0.0015	2.71592	unknown
AT2G26530	7264	707.882	0.3693	0.0569	0.0015	2.70783	plasma membrane protein unknown function
AT4G34740	16102	708.329	0.3682	0.0569	0.0015	2.71592	glutamine 5 phosphoribosylpyrophosphate amido transferase 2 ASE2 chloroplast import apparatus 1 CIA1 chloroplast stroma
AT4G17500	14653	708.943	0.3612	0.057	0.0015	2.76855	ERF1 ethylene response element binding factor 1 TF
AT1G42550	2888	709.122	0.3683	0.0569	0.0015	2.71518	plastid movement impaired 1 PMI1 plasma membrane protein (chloroplast movement)
AT3G54260	12637	710.194	0.367	0.057	0.0015	2.7248	trichome birefringence like 36 TBL36 sek. cell wall deposition
AT5G05270	16917	711.245	0.3691	0.0572	0.0015	2.70929	chalkone flavone isomerase family protein intramolecular lyase response to karrikin
AT3G45780	11958	713.843	0.3687	0.0577	0.0016	2.71223	nonphototropic hypocotyl 1 NPH1 PHOT1 phototropin 1
AT1G44575	2970	714.076	0.3688	0.0576	0.0016	2.7115	nonphotochemical quenching 4 NPQ4 PS II component chloroplast
AT1G04640	371	714.085	0.3689	0.0575	0.0016	2.71076	lipoyltransferase 2 LIP2 mitochondria
AT5G09730	17263	714.161	0.3705	0.0575	0.0016	2.69906	beta xylosidase 3 BXL3 O-glycosyl hydrolase of endomembrane system
AT2G14660	6276	714.217	0.3706	0.0574	0.0016	2.69833	unknown
AT1G13080	1078	714.314	0.3668	0.0573	0.0016	2.72628	cytochrome P450 CYP71B2
AT5G19260	18050	715.231	0.3695	0.0574	0.0016	2.70636	unknown
AT1G78410	5385	719.319	0.3701	0.0581	0.0016	2.70197	ox stress response VQ motif containing protein
AT2G35370	8001	719.355	0.3688	0.058	0.0016	2.7115	glycine decarboxylase complex H protein chloroplast (mitochondrium)
AT2G35500	8011	721.161	0.3707	0.0583	0.0016	2.6976	shikimate kinase like 2 aromatic amino acid biosynthesis chloroplast
AT2G29490	7519	724.855	0.3719	0.0591	0.0016	2.68889	glutathione S transferase 19 GST19 Glutation S transferase tau1 GSTU1
AT5G23070	18291	725.998	0.3724	0.0593	0.0016	2.68528	thymidine kinase anareobic respiration ?
AT5G47630	19708	726.62	0.3731	0.0593	0.0016	2.68025	mitochondrial acyl carrier protein 3 mtACP3 fatty acid biosnythesis
AT5G24660	18426	727.423	0.369	0.0594	0.0016	2.71003	response to low sulfur 2 LSU2
AT1G28530	2269	727.567	0.3726	0.0593	0.0016	2.68384	unknown chloroplast protein
AT5G58770	20671	727.666	0.3727	0.0592	0.0016	2.68312	dehydrodolichyl diphosphate synthase of chloroplast
AT3G16780	10489	728.137	0.3731	0.0592	0.0016	2.68025	cytosolic ribosomal protein L19e family
AT3G58520	12974	729.534	0.3726	0.0594	0.0017	2.68384	ubiquitin carboxyl terminal hydrolase family protein
AT5G42070	19252	729.919	0.3719	0.0594	0.0017	2.68889	chloroplast thylakoid membrane protein
AT4G30720	15751	730.648	0.3744	0.0595	0.0017	2.67094	oxidoreductase / electron carrier of chloroplast stroma
AT4G16630	14572	731.063	0.3732	0.0594	0.0017	2.67953	DEAD/DEAH box helicase (DNA or RNA)
AT1G75880	5165	732.727	0.3732	0.0597	0.0017	2.67953	carboxyl esterase / lipase unknown function
AT1G07050	575	736.269	0.3719	0.0604	0.0017	2.68889	CCT motif family protein unknown
AT1G69930	4663	737.441	0.3807	0.0605	0.0017	2.62674	glutatione S transferase tau11 GSTU11
AT3G44320	11850	738.749	0.3733	0.0607	0.0017	2.67881	nitrilase 3 NIT3 indole 3 acetonitrile hydrolase sulfur deprivation induced !
AT3G15850	10408	738.75	0.3731	0.0606	0.0017	2.68025	fatty acid desaturase 5 FAD5 of chloroplast
AT2G19670	6682	739.305	0.3743	0.0606	0.0017	2.67165	protein arginine methyl transferase 1A PRMT1A of cytoplasm
AT3G47860	12112	739.488	0.3739	0.0605	0.0017	2.67451	lipocalin of chloroplast thylakoid lumen
AT2G36830	8126	739.659	0.3739	0.0605	0.0017	2.67451	tonoplast intrinsic protein 1;1 TIP1;1 gamma-TIP1 water channel of vacuole and or chloroplast
AT2G15970	6369	739.674	0.3702	0.0604	0.0017	2.70124	cold regulated 413 plasma membrane 1 COR413-PM1 cold acclimation protein
AT3G22230	10961	740.431	0.3754	0.0604	0.0017	2.66383	cytosolic ribosomal protein L27e family
AT1G59730	3833	740.692	0.3747	0.0604	0.0017	2.6688	thioredoxin H type 7 unknown localizaion
AT4G13510	14287	743.155	0.3756	0.0609	0.0017	2.66241	ammoniak transport 1 ammonium transporter plasma membrane karrikin response ABA response
AT1G73260	4938	743.445	0.3757	0.0608	0.0017	2.6617	kunitz trypsin inhibitor 1 ATKTI1 SA induced bacterial defense modulates cell death mitochondrial protein
AT2G36690	8117	743.811	0.3773	0.0608	0.0017	2.65041	2-oxoglutarate Fe 2 dependent oxidoreductase
AT1G32470	2560	745.325	0.3764	0.061	0.0018	2.65675	glycine decarboxylase of chloroplast mitochondrium ?
AT4G34730	16101	746.066	0.3743	0.061	0.0018	2.67165	ribosome binding factor A family rRNA processing of chloroplast
AT2G03710	5810	747.27	0.3766	0.0612	0.0018	2.65534	agamous like 3 MADS box protein TF
AT3G53460	12569	749.816	0.3764	0.0616	0.0018	2.65675	RNA-binding protein29 of chloroplast
AT5G18660	18003	751.001	0.3747	0.0618	0.0018	2.6688	3,8 divinyl protochlorophyllide 8 vinly reductase of chloroplast
AT5G03940	16806	751.902	0.3752	0.0619	0.0018	2.66525	singnal recognition particle 54 kDa subunit of chloroplast
AT1G45110	2993	751.994	0.3782	0.0618	0.0018	2.6441	methyl transferase tetrapyrrole methylase
AT2G15000	6296	752.064	0.3769	0.0617	0.0018	2.65322	unknown chloroplast protein
AT1G49230	3165	752.182	0.3762	0.0617	0.0018	2.65816	RING Ubox superfamily
AT3G06790	9633	755.606	0.3783	0.0623	0.0018	2.6434	role in chloroplast development subtilisin related peptidase
AT1G67080	4413	756.486	0.3777	0.0624	0.0018	2.6476	ABA Xanthophyll biosynthesis (abscisic acid deficient 4 ABA4) PSII photoprotetion chloroplast
AT4G15770	14491	757.506	0.3778	0.0626	0.0018	2.6469	ribosome biogenesis factor NIP7 like
AT4G38850	16440	758.658	0.3772	0.0627	0.0018	2.65111	SAUR15 auxin responsive
AT1G57770	3770	760.839	0.3792	0.0631	0.0019	2.63713	oxidoreductase amine oxidase of chloroplast
AT5G11450	17409	761.35	0.3784	0.0631	0.0019	2.64271	chloroplast thylakoid protein PsbP family
AT3G51450	12392	762.073	0.3768	0.0631	0.0019	2.65393	strictosidine synthase Ca dependent phosphotriesterase family alkaloid biosynthesis endomembrane
AT1G72180	4845	763.24	0.3799	0.0633	0.0019	2.63227	LRR containing receptor like S/T kinase
AT2G22860	6960	763.476	0.3779	0.0632	0.0019	2.6462	phytosulfokine 2 precursor growth factor
AT3G12080	10049	763.499	0.3783	0.0632	0.0019	2.6434	EMB2738 GTP binding HSR1 related chloroplast protein
AT4G16780	14588	764.997	0.379	0.0634	0.0019	2.63852	homeobox protein 2 HB-2 cytokinin responsive TF
AT1G76960	5262	765.768	0.3795	0.0634	0.0019	2.63505	unknown endomembrane protein
AT5G41080	19182	766.041	0.3781	0.0634	0.0019	2.6448	glyerophosphodiester phosphodiesterase PCL like lipid metabolism
AT1G52140	3388	767.202	0.3794	0.0636	0.0019	2.63574	unknown
AT3G05600	9520	767.952	0.378	0.0636	0.0019	2.6455	epoxide hydrolase
AT1G76110	5185	769.315	0.3804	0.0638	0.0019	2.62881	HMG box protein w/ arid/iirght Dna binding domain TF
AT1G09900	810	770.667	0.3815	0.0641	0.0019	2.62123	pentatricopeptide repeat (PPR) membrane protein
AT4G34138	16047	773.756	0.3802	0.0646	0.0019	2.63019	UDP-glucosyl transferase 73B1 Quercetin 7/3 O glucosyl transferase ABA glucosyl transferase
AT1G31660	2490	775.225	0.3815	0.0649	0.0019	2.62123	unknown
AT3G19030	10679	776.439	0.3806	0.065	0.002	2.62743	unknown endomembrane protein role in pyridoxin, homoserine biosynthesis
AT5G02540	16681	776.911	0.3812	0.0651	0.002	2.62329	Rossmann fold oxidoreductase
AT1G50400	3260	777.142	0.3817	0.065	0.002	2.61986	voltage gated anion channel mitochondrial outer membrane porin fmily
AT2G21530	6851	777.439	0.3793	0.065	0.002	2.63644	SMAD/FHA domain chloroplast thylakoid membrane
AT5G23310	18311	777.705	0.3822	0.065	0.002	2.61643	Fe superoxide dismutase FSD3 of chloroplast
AT1G08610	703	778.197	0.3828	0.065	0.002	2.61233	PPR-like superfamily unknown function
AT2G01290	5622	779.991	0.3826	0.0652	0.002	2.6137	cytoplasmic ribose 5 phosphate isomerase 2 knockout causes chloroplast dysfunction
AT2G44130	8768	781.172	0.3812	0.0653	0.002	2.62329	Kelch repeat F-box protein
AT3G08920	9782	782.497	0.3813	0.0655	0.002	2.62261	rhodanese / cell cycle control phosphatase superfamily of chloroplast
AT1G08580	700	784.761	0.3829	0.0659	0.002	2.61165	unknown
AT5G51460	20031	785.866	0.3831	0.0661	0.002	2.61028	trehalose 6 phosphate phosphatase of chloroplast
AT3G58700	12992	786.88	0.7955	0.0662	0.002	1.25707	cytosolic ribosomal protein L5P family
AT1G31800	2501	786.919	0.3832	0.0662	0.002	2.6096	Cytochrome P450 CYP97A3 Lutein deficient 5 carotene beta ring hydroxylase of chloroplast
AT5G66540	21366	787.767	0.3849	0.0662	0.002	2.59808	probably U3 small nucleolar RNP complex component
AT1G31920	2513	789.221	0.3831	0.0665	0.002	2.61028	TPR repeat protein
AT5G01075	16561	789.984	0.3819	0.0665	0.002	2.61849	O-glycosyl hydrolase family 35 protein of endomembrane
AT2G32220	7742	793.361	0.3852	0.0671	0.0021	2.59605	ribosomal protein L27e family
AT2G18290	6562	793.96	0.3854	0.0672	0.0021	2.59471	anaphase promoting complex subunit APC10
AT4G36670	16261	796.449	0.3866	0.0676	0.0021	2.58665	sugar H+ symport membrane
AT4G14930	14413	796.823	0.3861	0.0676	0.0021	2.59	survival protein SurE like phosphatase nucleotidase unknown function
AT3G01660	9169	798.641	0.3857	0.0679	0.0021	2.59269	SAM dependent methyl transferase unknown function
AT3G24430	11146	799.436	0.3837	0.068	0.0021	2.6062	high chlorophyll fluorescence 101 HCF101 chloroplast protein
AT1G51890	3371	802.056	0.3862	0.0685	0.0021	2.58933	LRR S/T protein kinase endomembrane system
AT5G54170	20270	803.282	0.3863	0.0686	0.0021	2.58866	polyketide cyclase/dehydrase lipid transfer protein superfamily
AT4G21140	14938	803.468	0.3877	0.0686	0.0021	2.57931	Cu binding unknown
AT2G27775	7378	804.625	0.388	0.0687	0.0021	2.57732	unknown chloroplast protein
AT1G77690	5321	804.783	0.3831	0.0687	0.0021	2.61028	auxin influx carrier like AUX1 3 LAX3
AT3G05410	9503	805.093	0.3854	0.0686	0.0021	2.59471	chloroplast PpsbP family membrane protein oxygen evolving complex Ca binding
AT5G46730	19631	805.294	0.3883	0.0686	0.0021	2.57533	unknown endomembrane protein
AT3G09720	9850	805.966	0.3884	0.0686	0.0022	2.57467	DEAD box DNA/RNA helicase family
AT4G38100	16378	806.43	0.3891	0.0686	0.0022	2.57003	unknown chloroplast thylakoid membrane protein
AT4G38660	16424	806.671	0.3852	0.0686	0.0022	2.59605	thaumatin PR protein superfamily membrane-anchored protein
AT4G11100	14104	807.584	0.3869	0.0687	0.0022	2.58465	unknown
AT3G21300	10888	808.559	0.3884	0.0688	0.0022	2.57467	RNA processing RNA methyl transferase
AT5G05740	16956	808.635	0.3858	0.0687	0.0022	2.59202	ethylene-dependent gravitropism-deficient and yellow-green like 2 EGY2 S2P like endopeptidase of chloroplast thylakoid membrane
AT3G50440	12308	809.885	0.3898	0.0689	0.0022	2.56542	methyl esterase 10 MES10 in vitro acts on MeIAA, MeJA, MeGA4, MeGA9
AT1G50450	3265	810.998	0.3877	0.069	0.0022	2.57931	Saccharopine dehydrogenase of chloroplast
AT3G61060	13168	812.752	0.3831	0.0693	0.0022	2.61028	phloem protein 2-A13 PP2-A13 wound responsive F box
AT5G27330	18601	814.772	0.3883	0.0696	0.0022	2.57533	prefoldin chaperone subunit family
AT1G72440	4867	814.804	0.3882	0.0695	0.0022	2.57599	embryo sac development arrest 25 EDA25 slow walker 2 SWA2 CCAAT binding domain TF ? cell cylce control nuclear fusion
AT4G20130	14874	815.723	0.3881	0.0696	0.0022	2.57666	plastid transcriptionally active 14 PTAC14 of chloroplast
AT4G05410	13821	816.709	0.3883	0.0697	0.0022	2.57533	yaozhe YAO WD40 repeat protein ?APC/Cyclosome CUL4 complex component ? nucleolar ?
AT1G15870	1309	817.061	0.3899	0.0697	0.0022	2.56476	mitochondrial matrix protein
AT3G05900	9547	817.624	0.3893	0.0697	0.0022	2.56871	unknown
AT5G63140	21056	818.362	0.3871	0.0698	0.0022	2.58331	purple acid phosphatase 29 PAP29 S/T phosphatase activity endomembrane
AT5G61880	20946	818.609	0.3883	0.0697	0.0022	2.57533	protein transporter PAM16 of endomembrane
AT5G16715	17833	819.863	0.389	0.0699	0.0023	2.57069	EMB2247 of chloroplast Val tRNA ligase
AT3G28130	11453	821.804	0.3875	0.0703	0.0023	2.58065	Mtn21/EamA membrane transporter family unknown function
AT3G06680	9623	823.891	0.3901	0.0707	0.0023	2.56345	ribosomal protein L29e family protein
AT5G06720	17036	823.968	0.3908	0.0706	0.0023	2.55885	peroxidase 2 PA2 of endomembrane system
AT2G44510	8796	829.125	0.3923	0.0717	0.0023	2.54907	CDK inhibitor p21 (nucleus, nucleolus)
AT4G27490	15476	830.902	0.3903	0.072	0.0023	2.56213	3´ 5´ exoribonuclease RNA processing
AT2G34357	7913	832.144	0.3912	0.0722	0.0023	2.55624	ARM repeat protein unknown fuction
AT3G23430	11063	833.529	0.3919	0.0724	0.0024	2.55167	PHO1 phosphate starvation related
AT1G09850	807	833.851	0.3931	0.0724	0.0024	2.54388	xylem bark cysteine peptidase 3 XBCP3 of vacuole
AT3G18130	10602	835.51	0.3929	0.0727	0.0024	2.54518	RACK1C_AT receptor for activated C kinase 1C
AT3G21110	10871	838.962	0.3927	0.0734	0.0024	2.54647	phosphoribosylaminoimidazolesuccinocarboxamide synthase activity PUR7 purine biosynthesis auxin stimulated chloroplast
AT5G02890	16713	839.355	0.3933	0.0734	0.0024	2.54259	HXXXD type acyl transferase family unknown function
AT5G62670	21015	839.652	0.3939	0.0733	0.0024	2.53872	H+ ATPase HA11 of plasma membrane
AT3G48610	12161	840.342	0.3942	0.0734	0.0024	2.53678	nonspecific phospholipase C6 NPC6 hydrolase acting on ester bonds endomembrane system
AT5G05990	16976	840.991	0.3928	0.0734	0.0024	2.54582	mitochondrial matrix protein
AT3G20520	10819	841.414	0.394	0.0734	0.0024	2.53807	lipid metabolism phosphoric diester hydrolase
AT3G06035	9561	842.662	0.3895	0.0736	0.0024	2.56739	glycoprotein with GPI anchor unknown function
AT1G67660	4459	843.214	0.3918	0.0736	0.0024	2.55232	DNA binding restriction endonuclease type II like chloroplast
AT5G09760	17265	843.357	0.3937	0.0735	0.0024	2.54001	chloroplast pectin methylesterase inhibitor
AT2G33430	7841	844.403	0.3928	0.0737	0.0024	2.54582	differentiation and greening like 1 DAL1 ribosomal RNA precursor cleavage
AT2G04160	5840	845.362	0.3942	0.0738	0.0024	2.53678	auxin-induced root cultures 3 AIR3 subtilisin-like ser protease endomembrane - extracellular
AT2G15130	6307	851.814	0.3976	0.0754	0.0025	2.51509	plant basic secretory protein family defense related
AT2G26330	7245	851.914	0.3953	0.0753	0.0025	2.52972	quantitaitve resistance to plectosphaerella 1 QRP1 erecta ER LRR membrane protein kinase
AT1G22550	1853	852.739	0.3942	0.0754	0.0025	2.53678	oligopeptide transporter membrane
AT5G20700	18174	853.579	0.3941	0.0755	0.0025	2.53743	unknown
AT3G20680	10831	854.859	0.3933	0.0757	0.0025	2.54259	unknown chloroplast protein
AT3G07770	9718	854.866	0.396	0.0756	0.0025	2.52525	Hsp89.1 of mitochondria
AT5G57980	20591	855.004	0.3941	0.0755	0.0025	2.53743	RNA pol II fifth largest subunit homolog RPB5C
AT1G15420	1275	856.03	0.3947	0.0757	0.0025	2.53357	unknown
AT3G25890	11263	856.056	0.3943	0.0756	0.0025	2.53614	ERF/AP2 TF subfamily B-6
AT1G71500	4790	858.797	0.3964	0.0761	0.0026	2.5227	chloroplast thylakoid membrane protein
AT4G13170	14259	860.583	0.3972	0.0764	0.0026	2.51762	ribosomal protein L13 family
AT5G19875	18106	861.279	0.3974	0.0765	0.0026	2.51636	ox stress responsive endomembrane protein
AT3G26410	11310	861.435	0.3974	0.0764	0.0026	2.51636	tRNA guanosine 2´-O methyltransferase TRM11 RNA modification
AT4G26200	15361	864.541	0.3918	0.077	0.0026	2.55232	ACC synthase 7 ACS7
AT1G23280	1921	865.717	0.3986	0.0772	0.0026	2.50878	MAK16 protein related unknown function
AT5G64420	21170	867.48	0.3966	0.0775	0.0026	2.52143	DNA directed DNA polymerase V type
AT5G20160	18130	869.258	0.3989	0.0779	0.0026	2.50689	ribosomal protein family L7Ae/L30e/S12e /Gadd35
AT5G14940	17679	870.134	0.3977	0.0779	0.0026	2.51446	amino acid transporter major facilitator family
AT4G24960	15250	871.147	0.3986	0.0781	0.0027	2.50878	HVA22 homologue D HVA22D stress, ABA induced maybe neg. regulation of autophagy
AT4G37610	16339	872.328	0.3925	0.0783	0.0027	2.54777	BTB and TAZ domain protein 5 BT5 cold, chitin, SA, auxin induced
AT3G23620	11076	872.612	0.3978	0.0782	0.0027	2.51383	Brix domain protein ribosomal RNA processing (cytoplasm)
AT4G37490	16332	873.873	0.399	0.0784	0.0027	2.50627	cyclin B1;1
AT1G18250	1504	874.325	0.3954	0.0784	0.0027	2.52908	thaumatin PR protein superfamily endomembrane
AT1G79510	5476	874.513	0.4008	0.0784	0.0027	2.49501	unknown chloroplast protein
AT2G18180	6550	876.064	0.3982	0.0787	0.0027	2.5113	Sec14p-like phosphatidylinositol transfer family protein
AT3G20330	10802	877.107	0.3989	0.0788	0.0027	2.50689	pyrimidine B of chloroplast aspartate carbamoyl transferase pyrimidine ribonucleotide de novo synthesis
AT5G05790	16960	877.16	0.3985	0.0787	0.0027	2.50941	TF homeodomain superfamily Myb domain
AT3G55010	12694	877.237	0.4006	0.0786	0.0027	2.49626	phosphoribosylformylglycinamidine cyclo-ligase activity PUR5 aminoimidazole ribonucleotide synthease AIR of chloroplast, mitochondrium
AT1G51790	3361	879.918	0.3996	0.0792	0.0027	2.5025	LRR S/T kinase
AT2G33850	7878	880.254	0.3958	0.0791	0.0027	2.52653	unknown endomembrane protein
AT4G36420	16236	883.408	0.4013	0.0797	0.0028	2.4919	ribosomal protein L12 family
AT2G37540	8189	884.53	0.4014	0.0799	0.0028	2.49128	Rossmann fold oxidoreductase
AT2G18900	6615	885.463	0.4001	0.08	0.0028	2.49938	transducin WD40 repeat superfamily protein
AT5G45680	19545	886.084	0.401	0.08	0.0028	2.49377	FK506 binding protein 13 FKBP13 peptidyl prolyl cis trans isomerasethylakoid lumen of chloroplast
AT1G72030	4829	887.436	0.3996	0.0802	0.0028	2.5025	N-acetyl transferase Ac CoA acyl transferase superfamily
AT4G28080	15526	887.987	0.4008	0.0802	0.0028	2.49501	TPR repeat domain superfamily ABA responsive
AT5G15550	17733	888.441	0.4028	0.0802	0.0028	2.48262	TPR repeat domain CUL4 subunit ? heterotrimeric G protein ?
AT1G04250	338	888.915	0.4015	0.0802	0.0028	2.49066	IAA17 AXR3 TF auxin response
AT1G79150	5444	891.262	0.404	0.0808	0.0028	2.47525	unknown
AT5G58670	20661	892.059	0.4025	0.0809	0.0028	2.48447	phospholipase C PLC1 ABA, salt induced
AT3G48110	12129	895.117	0.4006	0.0814	0.0029	2.49626	glycine tRNa synthetase embryo-defective-development 1 EDD1 of chloroplast
AT5G47190	19666	897.134	0.4029	0.0818	0.0029	2.48201	chloroplast ribosomal protein L19 family
AT5G43450	19361	897.431	0.4039	0.0818	0.0029	2.47586	ACC oxidase oxoglutarate Fe2 dependent oxidoreductase
AT4G30620	15742	899.76	0.4033	0.0822	0.0029	2.47954	chloroplast envelope protein YbyB family
AT3G47420	12074	903.543	0.4049	0.0831	0.0029	2.46975	phosphate starvation induced gene 3 PS3 sugar hydrogen symporter major facilitator family
AT1G10340	845	903.552	0.4034	0.083	0.0029	2.47893	ankyrin repeat family protein unknown function
AT3G61080	13170	903.643	0.4056	0.0829	0.0029	2.46548	fructosamine ketosamine 3 kinase family of mitochondria and chloroplasts
AT1G09340	761	904.826	0.403	0.0831	0.0029	2.48139	chloroplast stem loop binding of 41 kDa CSP41B CRB RNA binding protein
AT5G14800	17667	906.942	0.4046	0.0834	0.0029	2.47158	pyrroline-5-carboxylate reductase activity P5CR EMB2772 heat salt stress
AT1G75900	5167	909.178	0.4034	0.0839	0.003	2.47893	lipase Acylhydrolase superfamily carboxylesterase lipase
AT3G49240	12206	909.971	0.4047	0.084	0.003	2.47097	EMB1796 mitochondrial chloroplast protein PPR superfamily
AT1G13270	1097	912.76	0.4055	0.0846	0.003	2.46609	methionine amino peptidase 1B now MAP1C of mitochondria chloroplasts
AT5G67160	21417	913.462	0.4075	0.0846	0.003	2.45399	enhanced Pseudomonas susceptibility 1 EPS1 BAHD acyl transferase superfamily upstream of SA biosynthesis
AT3G21540	10906	913.631	0.4053	0.0845	0.003	2.46731	heterotrimeric G protein component ? WD40 repeat protein transducin family
AT4G25260	15277	913.764	0.405	0.0845	0.003	2.46914	invertase / pectin methylesterase inhibitor superfamily of endomembrane shade avoidance response
AT1G77990	5348	914.418	0.4075	0.0845	0.003	2.45399	sulfate transporter 2;2 SULTR2;2
AT3G10020	9877	918.049	0.4065	0.0853	0.003	2.46002	anaerobic respiration component ? ox stress response
AT5G01540	16597	919.966	0.4086	0.0856	0.0031	2.44738	lectin receptor kinase a4.1 LecRKA4.1 neg regulation of ABA response in seed germination S/T protein kinase
AT2G38270	8252	922.348	0.4078	0.0862	0.0031	2.45218	CAX interacting protein 2 CXIP2 glutaredoxin of chloroplast
AT2G40700	8471	922.723	0.4065	0.0861	0.0031	2.46002	DEAD box DNA/RNA helicase family
AT3G51870	12433	922.756	0.408	0.086	0.0031	2.45098	chloroplast mitochondria membrane transporter (substrate carrier)
AT2G03750	5814	923.245	0.4117	0.086	0.0031	2.42895	sulfotransferase activity unknown function
AT5G51110	20001	923.778	0.4078	0.0861	0.0031	2.45218	4-alpha-hydroxytetrahydrobiopterin dehydratase activity of chloroplast cofactor biosynthesis
AT3G13230	10161	928.55	0.4078	0.087	0.0031	2.45218	KH domain protein RNA binding
AT4G34250	16058	928.576	0.4071	0.0869	0.0031	2.4564	3-ketoacyl CoA synthase KCS16 very long chain fatty acid biosynthesis
AT3G47340	12069	928.894	0.4065	0.0869	0.0031	2.46002	glutamine-dependent asparagine synthase 1 ASN1 dark-inducible sugar-responsive
AT4G14890	14409	929.584	0.4059	0.0869	0.0031	2.46366	2 Fe 2 S cluster component chloroplast
AT3G53190	12542	929.647	0.4068	0.0868	0.0031	2.45821	pectate lyase superfamily membrane anchored
AT2G29320	7503	930.54	0.4118	0.0869	0.0032	2.42836	Rossmann fold oxidoreductase
AT3G04550	9420	931.109	0.4085	0.087	0.0032	2.44798	unknown chloroplast protein
AT4G09730	14001	932.812	0.409	0.0873	0.0032	2.44499	RNA helicase RH9 DEAD box ribosome biogenesis of chloroplast
AT1G49320	3174	932.889	0.4082	0.0872	0.0032	2.44978	unknown seed protein like 1 USPL1 of storage vacuoles
AT3G11964	10038	934.213	0.4083	0.0874	0.0032	2.44918	mRNA processing protein
AT5G02490	16677	934.316	0.4114	0.0873	0.0032	2.43072	HSP70 family protein response to heat Cd
AT3G59840	13074	937.29	0.4107	0.088	0.0032	2.43487	unknown chloroplast protein
AT4G10450	14056	938.617	0.4097	0.0882	0.0032	2.44081	ribosomal protein L6 family cytoplasmic ribosome
AT1G14060	1154	940.381	0.4111	0.0885	0.0032	2.4325	unknown myristoylated protein
AT5G39840	19075	941.957	0.4081	0.0889	0.0033	2.45038	mitochondrial RNA helicase
AT3G19000	10676	943.919	0.4105	0.0893	0.0033	2.43605	2-oxoglutarate Fe 2 dependent oxidoreductase
AT1G04240	337	945.093	0.4097	0.0894	0.0033	2.44081	short hypocotyl 2 SHY2 IAA3 TF
AT3G55980	12774	946.559	0.405	0.0898	0.0033	2.46914	salt inducible Zn finger 1 gene SZF1 TF salt chitin inducible
AT5G15830	17756	948.228	0.4088	0.09	0.0033	2.44618	bZIP3 TF transcription factor
AT4G39235	16476	948.557	0.4128	0.09	0.0033	2.42248	unknown
AT2G27360	7342	948.602	0.4132	0.0899	0.0033	2.42014	GDSL-like lipase/acylhydrolase of endomembrane glycerol (ester) biosynthesis ?
AT3G46660	12022	951.026	0.4147	0.0904	0.0033	2.41138	quercetin 7-O-glucosyltransferase
AT5G51720	20056	951.827	0.4114	0.0904	0.0034	2.43072	2Fe 2S cluster component Chloroplast
AT1G28100	2227	951.967	0.4111	0.0904	0.0034	2.4325	unknown
AT5G22440	18239	952.081	0.4118	0.0903	0.0034	2.42836	ribosomal protein L1p/L10e family
AT3G44020	11832	952.307	0.4124	0.0902	0.0034	2.42483	chloroplast thylakoid lumen protein
AT4G23290	15108	954.179	0.4123	0.0906	0.0034	2.42542	cys-rich receptor like protein kinase 21 RLK21 mitochondrial ?
AT5G61440	20908	954.754	0.4148	0.0906	0.0034	2.4108	atypical Cys His rich thioredoxin 5 ACHT5 of chloroplast
AT3G23805	11094	955.107	0.411	0.0906	0.0034	2.43309	ralf-like 24 RALFL24 rapid alkalinization factor of tobacco homolog apoplastic
AT5G42310	19273	956.476	0.4127	0.0909	0.0034	2.42307	PPR domain protein of chloroplast
AT1G67820	4474	957.841	0.4144	0.0912	0.0034	2.41313	S/T phosphatase PP2C family
AT5G44400	19444	958.404	0.4129	0.0912	0.0034	2.42189	FAD oxidoreductase of cell wall
AT3G61770	13221	958.766	0.4119	0.0912	0.0034	2.42777	haloperoxidase related protein of chloroplast
AT2G37600	8196	959.098	0.4126	0.0911	0.0034	2.42365	ribosomal protein L36e family
AT1G23740	1959	959.846	0.4101	0.0912	0.0034	2.43843	Zn binding dehydrogenase of chloroplast
AT4G00880	13451	960.908	0.4078	0.0913	0.0034	2.45218	SAUR protein auxin response
AT3G03060	9296	964.288	0.4156	0.0921	0.0035	2.40616	AAA type ATPase Zn binding cell wall associated
AT3G10985	9960	965.361	0.4151	0.0923	0.0035	2.40906	wound-induced protein 12 WI12 senescence associated gene 20 SAG20 induced by fungal necrosis protein Nep1
AT5G55580	20389	968.529	0.4146	0.093	0.0035	2.41196	similar to mitochondrial transription termination factor of chloroplast ?
AT5G14520	17640	972.587	0.4152	0.0939	0.0036	2.40848	transcriptional coactivator nucleolus
AT5G61330	20898	972.609	0.4154	0.0938	0.0036	2.40732	rRNA processing related nuclear protein
AT3G15570	10384	973.868	0.4153	0.094	0.0036	2.4079	phototropic response NPH3 family protein light signaling
AT2G17240	6464	974.289	0.4162	0.094	0.0036	2.40269	unknown chloroplast protein
AT1G70200	4685	976.602	0.4153	0.0945	0.0036	2.4079	RRM domain protein of chloroplast
AT5G02230	16657	978.142	0.4151	0.0948	0.0036	2.40906	haloacid dehalogenase like hydrolase
AT1G65060	4258	978.424	0.4188	0.0948	0.0036	2.38777	4-coumarate CoA ligase 3 4CL3 UV stress
AT1G67120	4416	978.665	0.4158	0.0947	0.0036	2.405	chloroplast envelope protein AAA+ ATPase domain sigma factor domain
AT4G13100	14254	980.709	0.4185	0.0951	0.0036	2.38949	RING U box superfamily calmodulin binding
AT3G46130	11984	980.742	0.4156	0.095	0.0036	2.40616	Myb48 (Myb111) TF SA induced
AT3G44590	11869	981.127	0.4159	0.095	0.0036	2.40442	60S acidic ribosomal protein family
AT1G07570	623	981.669	0.4181	0.095	0.0036	2.39177	APK1A protein kinase
AT3G23810	11095	982.839	0.4185	0.0952	0.0037	2.38949	S adenosyl L homocysteine (SAH) hydrolase 2 SAHH2 one carbon metabolism
AT5G43150	19342	983.143	0.417	0.0951	0.0037	2.39808	unknown mitochondrial protein
AT5G49360	19862	983.461	0.4145	0.0951	0.0037	2.41255	alpha-N-arabinofuranosidase activity beta xylosidase 1 sek cell wall thickening
AT3G17930	10585	984.096	0.4183	0.0952	0.0037	2.39063	chloroplast thylakoid membrane protein
AT3G59140	13025	987.405	0.4223	0.0959	0.0037	2.36798	AAA+ ATPase ABC transporter plasma membrane or vacuole
AT2G22080	6894	987.851	0.4173	0.0959	0.0037	2.39636	ox stress response
AT2G43800	8740	989.374	0.4174	0.0962	0.0037	2.39578	actin binding formin homology 2 (FH2) family protein plasma membrane
AT2G22240	6905	990.29	0.4185	0.0963	0.0037	2.38949	inositol-3-phosphate synthase MIPS2 activity defense related ox stress related
AT2G19650	6680	991.7	0.4188	0.0965	0.0037	2.38777	cys his rich C1 domain protein diacylglycerol binding
AT5G25490	18484	991.917	0.4193	0.0965	0.0037	2.38493	BP2/NZF Zn finger domain family
AT1G73330	4944	993.505	0.4204	0.0968	0.0038	2.37869	drought repressed 4 gene DR4 ABA independent peptidase inhibitor ?
AT1G33260	2616	994.211	0.4184	0.0969	0.0038	2.39006	S/T protein kinase
AT1G10230	837	994.329	0.419	0.0968	0.0038	2.38663	SKP1-like 18 BTB/POZ domain ubiquitin ligase subunit
AT2G48070	9098	995.97	0.4193	0.0971	0.0038	2.38493	chloroplast protein RPH1 resistant to Phytophthora brassicae 1 mutants are susceptible pos regulation of hydrogen peroxide
AT4G00370	13408	996.842	0.4179	0.0972	0.0038	2.39292	inorganic phosphate transporter PHOT4;4 of chloroplast
AT3G60360	13115	997.943	0.4195	0.0973	0.0038	2.38379	embryo sac development arrest 14 EDA14 U3 small nucleolar RNA associated protein 11 UTP11
AT3G52870	12515	1000.57	0.4189	0.0979	0.0038	2.3872	IQ calmodulin binding region protein
AT1G02280	174	1000.78	0.4189	0.0978	0.0038	2.3872	plastid protein import 1 TOC33 chloroplast protein
AT3G53130	12536	1001.3	0.4194	0.0978	0.0038	2.38436	zeinoxanthin epsilon hydroxylase activity cytochrome P450 CYP97C1 lutein-deficient 1 LUT1 carotenoid biosynthesis in chloroplast
AT1G70890	4741	1002.16	0.4216	0.0979	0.0038	2.37192	MLP like protein 43 MLP43 of chloroplast
AT3G56070	12780	1003.09	0.4194	0.098	0.0039	2.38436	rotamase cyclophilin 2 ROC2 psptidyl prolyl cis trans isomerase of cytosol
AT5G05940	16972	1004.5	0.4209	0.0982	0.0039	2.37586	ROP GTP exchange factor 5 ROPGEF5 kins partner protein like protein KPP like
AT3G16240	10443	1007.66	0.4217	0.0989	0.0039	2.37135	delta tIP1 TIP1;2 water channel and ammonium transporter of plasma membrane chloroplast ? vacuole ?
AT3G55130	12706	1009.78	0.4234	0.0993	0.0039	2.36183	white brown complex protein 19 WBC19 subunit of vacuolar transporter White Brown complex when overxpressed resistance to Kanamycin
AT1G80270	5540	1010.15	0.4191	0.0993	0.0039	2.38607	PPR 596 (pentatricopeptide repeat) protein of chloroplast
AT1G07320	601	1012.91	0.4212	0.0999	0.004	2.37417	ribosomal protein L4 of chloroplast
AT1G36390	2822	1013.89	0.421	0.1001	0.004	2.3753	GrpE family of co-chaperones of chloroplast
AT3G27170	11380	1014.07	0.4151	0.1	0.004	2.40906	voltage-gated chloride channel of vacuole
AT3G04260	9397	1014.22	0.4213	0.1	0.004	2.37361	plastid transcriptionally active 3 PTAC3 TF of chloroplast
