# Supplementary material for: Transcriptome, metabolome and suppressor analysis reveal an essential role for the ubiquitin-proteasome system in seedling chloroplast development
Source: BMC Plant Biol. 2022 Apr 8;22:183. doi: 10.1186/s12870-022-03536-6 (PMC8991883; doi:10.1186/s12870-022-03536-6)
Supplement: Supplementary file 1 — Additional file 1. [file 12870_2022_3536_MOESM1_ESM.zip › Table S4 Proteomics_data_5.xlsx]

## Sheet: Proteins w changed abundance
	Name		Entry	Fold change DEX:mock		Transcript regulation		Location (SUBA4)
AGI	(UniProt)			0.7 mM DEX	7.0 mM DEX
	Sequence	Modifications	m/z meas.	Mr calc.	Δ m/z [ppm]	Rt [min]	Scores (Mascot)
AT1G02500	S-adenosylmethionine synthase 1		P23686	1.4±0.4	1.5±0.2			cytosol
AT1G02500	TAAYGHFGR		490.245	978.467	8.06	7.45	26.1
AT1G02500	TIFHLNPSGR		571.309	1140.6	0.1	44.87	33.3
AT1G02500	EHVIKPVIPEK		644.883	1287.76	-3.46	7.5	21.8
AT1G02500	IIIDTYGGWGAHGGGAFSGK		655.327	1962.96	0.78	76.54	37.4
AT1G02500	ESFDFRPGMMTINLDLK		671.996	2012.97	-1.57	108.64	21.8
AT1G02500	FVIGGPHGDAGLTGR		727.38	1452.75	-1.34	47.85	153.3
AT1G02500	IIIDTYGGWGAHGGGAFSGKDPTK		802.406	2404.18	6.46	71.65	40.8
AT1G02500	VLVNIEQQSPDIAQGVHGHFTK		806.423	2416.25	-1.44	67.38	113.5
AT1G02500	DDPDFTWEVVKPLK		844.931	1687.85	0.85	82.81	25.3
AT1G06000	UDP-glycosyltransferase 89C1		Q9LNE6	-1.6±0.8	-1.1±0.3	DOWN	similar	cytosol
AT1G06000	QPPSDLPDAILGSSFLSPWINK		1191.62	2381.23	-1.47	138.87	31.5
AT1G06000	SFFNDLETATTESYGLVINSFYDLEPEFVETVK		1268.94	3803.8	0.21	187.92	26.5
AT1G06000	IWTVGPLLPFK		635.88	1269.75	-2.24	113.46	71.4
AT1G06000	GWAPQTMILEHR		719.867	1437.72	-0.11	74.18	35.3
AT1G06000	LTAEQTAALAAALEK		750.917	1499.82	-0.34	92.18	40.6
AT1G07440	Tropinone reductase homolog		P0DKI3	-1.1±0.1	-1.4±0.2	DOWN	similar	peroxisome
AT1G07440	ANAVAPAVIATPLAEAVYDDEFKK		835.107	2502.3	-0.37	109.93	14.1
AT1G08550	Violaxanthin de-epoxidase, chloroplastic		Q39249	-1.1±0.1	-1.7±0.1	UP	opposite	plastid
AT1G08550	SSVLPNSIIPELEK		763.421	1524.84	-8.45	92.63	13.1
AT1G08550	KSDLGEFPAPDPSVLVQNFNISDFNGK		979.153	2934.44	-0.76	118.15	15.4
AT1G12240	Acid beta-fructofuranosidase 4, vacuolar		Q39041	-2.0±0.4	1.1±0.1	DOWN	similar	vacuole
AT1G12240	VLWSWIGESDSEASDVQK		1018.49	2034.95	1.08	97.3	20.5
AT1G12240	AVQVQNLAYPEDPNDPLLLK		1119.09	2236.17	-2.46	90.47	20.4
AT1G12240	GWSSLQGIPR		550.796	1099.58	0.35	64.19	33.2
AT1G12240	NLVQWPVEEIK		677.872	1353.73	-0.48	87.27	23.7
AT1G12240	SSVANDVVKPIYGSVVPVLK		691.066	2070.17	1.37	88.09	10.1
AT1G12240	TGISLVYDTIDFK		736.39	1470.76	3.46	100.98	30.6
AT1G12240	FPGNPVLVPPPGILPK		821.489	1640.97	-0.92	95	14.1
AT1G12240	ILVDHSIVEAFGQGGR		849.449	1696.89	-3.16	74.99	60.7
AT1G18210	Probable calcium-binding protein CML27		Q9LE22	1.4±0.1	1.0±0.2	UP	similar	plasma membrane
AT1G18210	M.ASANPETAKPTPATVDMANPEELKK.V	Acetyl: 1	884.778	2651.31	0.62	57.57	25.4
AT1G18210	ISVLELGGVFK		581.348	1160.68	0.19	100.6	40.8
AT1G19570	Glutathione S-transferase DHAR1, mitochondrial		Q9FWR4	-1.5±0.1	-1.6±0.1			peroxisome
AT1G19570	TPAEFASVGSNIFGTFGTFLK		1096.06	2190.1	-1.05	140.74	29.2
AT1G19570	VSAVDLSLAPK		550.32	1098.63	-2.06	53.7	11.2
AT1G19570	TLFSLDSFEK		593.805	1185.59	2.52	89.23	49.7
AT1G19570	SWSVPESFPHVHNYMK		648.974	1943.9	0.71	75.79	15.5
AT1G19570	DSNDGSEHALLVELEALENHLK		811.735	2432.18	-0.14	127.28	68.5
AT1G19570	IHLINLSDKPQWFLDISPQGK		817.111	2448.32	-2.31	106.07	92.7
AT1G22360	Glycosyltransferase		F4I1C6	1.2±0.1	2.2±0.8	UP	similar	plasma membrane
AT1G22360	SIVPPVYSIGPLHLLEK		621.363	1861.07	-1.94	111.53	13.5
AT1G22360	ASAIILNTFDDLEHDVIQSMK		787.402	2359.17	4.1	151.17	45.8
AT1G22360	TTNPDDIMLNFIIR		831.933	1661.84	3.87	123.68	40.4
AT1G28570	GDSL esterase/lipase At1g28570		Q9FXJ1	-1.0±0.1	1.8±0.4	UP	similar	extracellular
AT1G28570	SIISFGDSIADTGNLLALSDPTNLPK		887.132	2658.38	-0.53	150.22	20.9
AT1G29965	60S ribosomal protein L18a-1		Q8L7K0	-1.1±0.1	-1.4±0.1			cytosol
AT1G29965	DTTLNGAVEQMYTEMASR		1008.96	2015.89	1.66	114.11	50.9
AT1G29965	FPLVFR		389.734	777.454	-1.18	73.8	23.5
AT1G31800	Protein LUTEIN DEFICIENT 5, chloroplastic		Q93VK5	-1.8±0.4	-2.2±0.4	DOWN	similar	plastid
AT1G31800	SVSPIPVWDIPIWK		818.959	1635.9	0.86	126.26	30.7
AT1G45130	Beta-galactosidase 5		Q9MAJ7	1.2±0.0	1.6±0.4	UP	similar	extracellular
AT1G45130	GNLLVLFEELGGDISK		852.467	1702.91	3.5	150.39	14.1
AT1G45160	Probable serine/threonine protein kinase		F4HPN2	1.0±0.2	1.6±0.1	UP	similar	nucleus
AT1G45160	ESLESETALDYVVPNDHGNNAAR		626.043	2500.15	-1.6	90.01	18.6
AT1G45160	MSNEPGKELGGSDYVICR		652.305	1953.89	0.4	49.48	17.8
AT1G52400	Beta-D-glucopyranosyl abscisate beta-glucosidase		Q9SE50	-1.8±0.3	-1.4±0.0			peroxisome
AT1G52400	LSIAWPR		421.749	841.481	2.9	68.14	31.9
AT1G52400	WYSEFLKPQFPTSK		586.634	1756.88	-1.66	84.35	38.6
AT1G52400	IGIAHSPAWFEPQDLEHVGGSIER		662.082	2644.3	-1.66	90.95	111
AT1G52400	SPSWTTDSLVDWDSK		862.398	1722.77	4.3	88.51	84.2
AT1G52400	VGVQFYHDLIDELLK		894.981	1787.95	0.83	135.06	83.5
AT1G52400	SGYEAYQVSHNLLLSHAYAVDAFR		904.442	2710.31	-3.44	97.99	13.4
AT1G55490	Chaperonin 60 subunit beta 1, chloroplastic		P21240	-1.2±0.2	-1.7±0.4	DOWN	similar	plastid
AT1G55490	EDSELADVAAVSAGNNDEIGNMIAEAMS		1060.48	3178.43	-0.78	135.8	153.3
AT1G55490	EDSELADVAAVSAGNNDEIGNMIAEAMS	Oxidation: 29; Glu->pyro-Glu: 1; Deamidated: 18, 23	1060.48	3178.38	14.57	136.46	25.6
AT1G55490	EDSELADVAAVSAGNNDEIGNMIAEAMS	Oxidation: 29; Glu->pyro-Glu: 1; Deamidated: 17, 23	1060.48	3178.38	14.7	135.79	25
AT1G55490	EDSELADVAAVSAGNNDEIGNMIAEAMS	Oxidation: 24; Glu->pyro-Glu: 1; Deamidated: 17, 18	1060.48	3178.38	14.7	135.49	55.2
AT1G55490	EDSELADVAAVSAGNNDEIGNMIAEAMS	Oxidation: 24; Glu->pyro-Glu: 1; Deamidated: 18, 23	1060.48	3178.38	15.55	136.06	57.8
AT1G55490	KEVEDSELADVAAVSAGNNDEIGNMIAE		1175.87	3524.6	-1.31	130.97	70.6
AT1G55490	DLAGDGTTTSVVLAQGFIAEGVK		1232.63	2463.25	0.46	101.81	153.3
AT1G55490	DLAGDGTTTSVVLAQGFIAEGVK	Deamidated: 2	1233.13	2464.23	2.72	101.89	16.7
AT1G55490	YPILIIAEDIEQEALATLVVNK		1285.21	2568.41	0.29	196.69	153.3
AT1G55490	EDSELADVAAVSAGNNDEIGNMIAEAMS	Deamidated: 17	1590.73	3179.41	11.61	136.79	11.3
AT1G55490	NDGVTVAR		522.296	1042.58	0.63	7.43	21
AT1G55490	DLVGVTLGPK		591.857	1181.7	-1.54	71	153.3
AT1G55490	VGVLEDAIR		600.335	1198.66	-0.02	119.28	153.3
AT1G55490	VEDALNATK		615.345	1228.68	-1.08	41.37	51.1
AT1G55490	AAGANPVLITR		640.888	1279.76	0.43	42.21	153.3
AT1G55490	QYLDDIAILTGATVIR		659.704	1976.09	-1.71	109.22	153.3
AT1G55490	LVDK		700.46	699.453	-1.26	26.14	15
AT1G55490	ISPYFVTDSEK		753.361	1504.71	-0.91	71.74	153.3
AT1G55490	DLMAAGIIDPTK		768.883	1535.75	-1.48	79.94	153.3
AT1G55490	VTELK		773.476	772.47	-1.58	8.83	21
AT1G55490	SYPLK		791.469	790.459	3.14	36.44	21.4
AT1G55490	YNAATGKYEDLMAAGIIDPTK		816.067	2445.19	-3.42	92.66	153.3
AT1G55490	YLDDIAILTGATVIR		925.006	1848	-0.55	119.71	153.3
AT1G55490	YNAATGK		928.454	927.445	1.36	7.66	19.8
AT1G55490	ENNLYVVEGMQFDR		936.434	1870.85	0.9	82.8	153.3
AT1G55490	YLDDIAILTGATVIREEVGLSLDK		940.506	2818.5	-0.49	155.2	31.5
AT1G56110	NOP56-like pre RNA processing ribonucleoprotein		Q9SGT7	-1.5±0.2	-1.7±0.1	DOWN	similar	nucleus
AT1G56110	ASMGSDLSPLDLINVQTFAQK		1118.07	2234.13	-0.93	118.52	113.9
AT1G56110	VVQLTAFHPFESALDALNQVNAVSEGVMTD		1200.94	3599.79	1.42	156.66	153.3
AT1G56110	MSDIAPNLAALIGEMVGAR		965	1927.99	0.09	153.55	111
AT1G56110	MSDIAPNLAALIGEMVGAR	Oxidation: 1	973	1943.98	2.63	148.03	13.8
AT1G62180	5'-adenylylsulfate reductase 2, chloroplastic		P92981	-1.1±0.5	-2.3±0.9			plastid
AT1G62180	DVDSLMSFVNLLR		754.889	1508.78	-0.7	146	45.8
AT1G62180	QELQLGSFPTILLFPK		916.018	1831.04	-0.7	134.8	22
AT1G62180	IEYMFPDAVEVQALVR		940.481	1879.96	0.9	118.8	16.3
AT1G62180	SEIPIVQVDPVFEGLDGGVGSLVK		1227.66	2454.31	-0.2	126.1	25.6
AT1G62780	Dimethylallyl, adenosine tRNA methylthiotransferase		Q8VY70	-1.8±0.1	-1.7±0.1	DOWN	similar	plastid
AT1G62780	VVPDTAAELIEYFLDTEAQEIEYEIAR		1043.18	3126.53	-2.66	196.68	27.7
AT1G62780	TTLLDMVEK		525.279	1048.55	-3.45	81.94	15.3
AT1G62780	GVLGPAQTGHIAR		638.859	1275.7	-0.83	15.73	56.4
AT1G62780	NELMTATNSLTK		791.384	1580.75	-0.94	65.37	23.6
AT1G62780	MQNELMTATNSLTK		791.384	1580.75	0.01	72.48	28.6
AT1G62780	SLLALLDENIANAYK		824.45	1646.89	-1.9	128.91	150.5
AT1G62780	EEGIEAYDKMQNELMTATNSLTK		934.118	2799.33	0.21	121.69	37.7
AT1G62780	ALEEGIEAYDKMQNELMTATNSLTK		934.118	2799.33	0.21	121.69	37.7
AT1G63940	Monodehydroascorbate reductase 6		F4I576	-1.2±0.4	-1.6±0.1			plastid
AT1G63940	IGGHLPGVHYIR		440.251	1317.73	0.99	39.03	22
AT1G63940	SIGGIQVDGLFR		631.347	1260.68	-1.91	85.47	91.2
AT1G63940	EVADADSLIASLGK		694.865	1387.72	-2.83	85.13	39.3
AT1G63940	TSTPGIFAIGDVAAFPLK		902.994	1803.98	-2.38	117.67	119
AT1G63940	GVLVESGSPEEFQLLPK		914.984	1827.96	-4.35	88.8	153.3
AT1G63940	LASASSVEEALEIAQAALQS		994.513	1987.01	-0.08	139.55	153.3
AT1G66280	Beta-glucosidase 22		Q9C8Y9	1.1±0.3	2.5±0.3			endoplasmic reticulum
AT1G66280	NLNTDAFR		475.735	950.469	4	33.5	19
AT1G66280	GVSQAGVKFYHDLIDELLK		1066.57	2132.14	-17.5	141.3	65
AT1G67420	Zn-dependent exopeptidases superfamily protein		F4HRW2	1.5±0.2	2.7±0.4			plasma membrane
AT1G67420	WSDVIAYTSFLSTYLF		956.972	1911.93	-0.13	140.66	15
AT1G71040	Multicopper oxidase LPR2		Q949X9	1.4±0.1	3.4±1.7			extracellular
AT1G71040	SVLLAPSEIVDVLVDFSK		966.039	1930.07	-1.23	166.52	24.6
AT1G79850	30S ribosomal protein S17, chloroplastic		P16180	1.1±0.1	-1.6±0.0			plastid
AT1G79850	SFVALPVIAR		536.828	1071.64	-1.69	84.33	58.9
AT2G05710	Aconitate hydratase 3, mitochondrial		Q9SIB9	1.5±0.3	1.4±0.2			mitochondrion
AT2G05710	ATIANMSPEYGATMGFFPVDHVTLQYLK		1034.51	3100.5	-0.2	121.2	72.8
AT2G05710	ATIANMSPEYGATMGFFPVDHVTLQYLK	Deamidated: 25	1034.84	3101.49	6.7	123.8	12.8
AT2G05710	ILLESAIR		457.787	913.56	-0.09	50.89	25.7
AT2G05710	LSVFDAAMR		505.26	1008.51	-0.08	66.06	26
AT2G05710	FYSLPALNDPR		646.834	1291.66	-2.32	76.84	20.2
AT2G05710	SDETVAMIEAYLR		749.369	1496.72	3.49	113.84	26.1
AT2G05710	VVNFSFDGQPAELK		775.899	1549.78	3.77	78.57	32.1
AT2G05710	NGVTATDLVLTVTQMLR		916.5	1830.99	-0.47	150.84	153.3
AT2G05710	NGVTATDLVLTVTQMLR	Deamidated: 1	916.994	1831.97	1.15	159.52	29.1
AT2G05710	LSVPENTLYSWDPNSTYIHEPPYFK		999.815	2996.42	-0.02	107.98	20.3
AT2G18960	ATPase 1, plasma membrane-type		P20649	1.4±0.9	1.7±1.1			plasma membrane
AT2G18960	GAPEQILDLANARPDLR		616.998	1848.99	-2.6	87.7	18.1
AT2G18960	TALTYIDSDGNWHR		824.886	1648.77	3.4	67.1	14.5
AT2G18960	WSEQEAAILVPGDIVSIK		978.024	1955.05	-1.1	106.2	36.3
AT2G18960	ESPGGPWEFVGLLPLFDPPR		1105.56	2210.13	-0.4	160.4	20.1
AT2G18960	LGMGTNMYPSAALLGTDKDSNIASIPVEELIEK		1159.92	3477.75	-0.1	123.4	7.1
AT2G20490	Nucleolar RNA-binding Nop10p family protein		F4IVE5	-1.4±0.3	-1.6±0.1	DOWN	similar	nucleus
AT2G20490	ESPLGLATESAHPAR		768.393	1534.77	-2.01	47.55	52.7
AT2G21530	At2g21530		Q8GWP4	1.0±0.1	-1.7±0.1	DOWN	similar	plastid
AT2G21530	LKPVGDGDTR		678.867	1355.72	-0.52	51.84	121.6
AT2G21530	PGVAAPAFPGTR		683.895	1365.78	-1.27	73.8	153.3
AT2G21530	FGDTNLAIFR		684.368	1366.72	-1.82	97.37	153.3
AT2G21530	MPAPFEISSGQVTIGR		930.484	1858.96	-4.06	92.61	39.6
AT2G22230	At2g22230/T26C19.11		Q9SIE3	1.0±0.1	1.5±0.1			plastid
AT2G22230	FPFLLVDR		503.79	1005.56	0.29	98.98	42.9
AT2G22230	VIEYTPGVSAVAIK		723.913	1445.81	-0.31	67.82	17
AT2G22230	FPAFPTVMDINQIR		824.93	1647.84	0.7	111.98	130.7
AT2G23120	Expressed protein		Q8S8R1	1.2±0.2	1.9±0.3	UP	similar	nucleus
AT2G23120	AYGAEGHQEPTPGLGGGSTDAPTPSGDAPAATTTDAK		1151.86	3452.56	1.39	44.22	44
AT2G23120	AYGAEGHQEPTPGLGGGSTDAPTPSGDAPAATTTDAKAP		1207.89	3620.65	0.88	51.95	54
AT2G27710	60S acidic ribosomal protein P2-2		Q9SLF7	-1.4±0.1	-1.2±0.1			cytosol
AT2G27710	TILGSVGAETEDSQIELLLK		1058.57	2115.13	-0.15	111.11	153.3
AT2G27710	DLAELIAAGR		514.789	1027.57	-1.89	81.62	62.2
AT2G27710	GKDLAELIAAGR		607.348	1212.68	-0.98	64.92	144.2
AT2G28000	Chaperonin 60 subunit alpha 1, chloplastic		P21238	-1.9±0.4	-1.0±0.1	DOWN	similar	plastid
AT2G28000	NATFAAIEEGIVPGGGAALVHLSTVIPAIK		1003.02	4008.05	-0.86	150.17	58.3
AT2G28000	APAAAAPEGLMV		1097.57	1096.56	0.99	65.46	58.4
AT2G28000	AVASISAGNDDLIGSMIADAIDK		1124.06	2246.11	-1.03	132.93	153.3
AT2G28000	APLLIIAEDVTGEALATLVVNK		1125.66	2249.29	3.31	179.56	198.3
AT2G28000	ALLSPAALIAQNAGVEGEVVVEK		1139.63	2277.26	-2.81	107.9	153.3
AT2G28000	AMLQDIAILTGAEYLAMDMSLLVENATIDQ		1255.33	3762.92	8.91	213.65	153.3
AT2G28000	AMLQDIAILTGAEYLAMDMSLLVENATIDQ	Deamidated: 25	1255.65	3763.91	8.18	213.66	15.2
AT2G28000	DIIPILEK		470.788	939.564	-1.7	71.45	21
AT2G28000	ITAIKDIIPILEK		489.645	1465.91	1.19	91.68	19.7
AT2G28000	VVNDGVTIAR		522.295	1042.58	-2.2	7.77	27.4
AT2G28000	LLAEFENAR		531.781	1061.55	-2.47	48	60.4
AT2G28000	TVQGLIEELQK		629.355	1256.7	-1.5	87.56	42.2
AT2G28000	GYISPQFVTNPEK		740.378	1478.74	-0.03	57.67	153.3
AT2G28000	HGLLSVTSGANPVSLK		790.442	1578.87	-2.02	59.86	153.3
AT2G28000	TNDSAGDGTTTASILAR		825.9	1649.79	-0.24	36.58	153.3
AT2G28000	AIELPNAMENAGAALIR		877.466	1752.92	-0.61	97.5	153.3
AT2G28000	AIELPNAMENAGAALIR	Deamidated: 10	877.957	1753.9	-2.14	87.87	24.1
AT2G28000	AIELPNAMENAGAALIR	Oxidation: 8	885.464	1768.91	-0.25	76.14	59.6
AT2G28000	GVLNVVAVK		898.572	897.565	-0.28	44.35	33.2
AT2G28000	DSTTLIADAASKDELQAR		952.98	1903.95	-1.24	64.78	144.2
AT2G28000	NATFAAIEEGIVPGGGAALVHLSTVIPAIK		972.878	2915.61	-0.1	133.84	33.9
AT2G28900	Outer envelope pore protein 16-1, chloplastic		Q9ZV24	-1.5±0.3	-1.6±0.0	DOWN	similar	plastid
AT2G28900	NAMLAGAATGAVLSAVGK		801.438	1600.86	-0.06	87.64	152.4
AT2G32080	Transcription factor Pur-alpha 1		Q9SKZ1	-1.0±0.1	-1.8±0.1	UP	opposite	golgi
AT2G32080	STIIVPSSGISWFLDLFNYYVNSEEHELFSK		1207.93	3620.77	-3.51	196.81	17.1
AT2G32080	SSIILPLSGLK		564.356	1126.7	1.51	82.57	17.5
AT2G33150	3-ketoacyl-CoA thiolase 2, peroxisomal		Q56WD9	-1.1±0.1	-1.5±0.4			peroxisome
AT2G33150	AGFYDIGIGAGLESMTTNPMAWEGSVNPAV		1061.84	3182.51	-1.21	130.11	21
AT2G33150	TNLNPSEVGDIVVGTVLAPGSQR		1162.12	2322.22	1.27	112.54	153.3
AT2G33150	TNLNPSEVGDIVVGTVLAPGSQR	Deamidated: 4	1162.62	2323.2	6.75	113.14	12.1
AT2G33150	TFAAVGVDPAIMGIGPAVAIPAAVK		1168.66	2335.3	0.07	114.54	153.3
AT2G33150	GLPVLGVFR		479.299	956.581	3.64	89.5	52.7
AT2G33150	GNFKDTYPDDLLAPVLR		645.338	1932.99	-1.54	94.54	34.1
AT2G33150	DTYPDDLLAPVLR		744.391	1486.77	0.73	95.77	64.6
AT2G33150	TGDEKPITVSVDDGIRPTTTLASLGK		891.142	2670.41	-0.93	75.53	48.6
AT2G35040	AICARFT/IMPCHase bienzyme family protein		O64767	1.1±0.0	-1.4±0.1			plastid
AT2G35040	DLASLGNGLQELGYTIVSTGGTASTLENAGVSVTK		1141.92	3422.74	0.29	141.3	26.7
AT2G35040	VTAPGGISFEDGIENIDIGGPAMIR		1265.14	2528.26	-0.14	115.66	54.4
AT2G35040	VTAPGGISFEDGIENIDIGGPAMIR		1265.64	2529.24	5.62	115.39	11.4
AT2G35040	SLAEVNAGGIATAIQHHGK		625.332	1872.98	-3.99	68.48	39
AT2G35040	LTHFPEMLDGR		658.334	1314.64	11.16	47.34	18
AT2G35040	GAALASDAFFPFAWK		799.904	1597.79	-0.07	126.94	66.8
AT2G35370	Glycine cleavage system H protein 1, mitochondrial		P25855	-1.4±0.1	-1.4±0.1	DOWN	similar	mitochondrion
AT2G35370	LTESPGLINSSPYEDGWMIK		1119.04	2236.07	-3.88	94.25	153.3
AT2G35370	LTESPGLINSSPYEDGWMIK	Oxidation: 18	1127.04	2252.07	-0.64	88.36	85.6
AT2G35370	VKPSSPAELESLMGPK		557.298	1668.88	-1.33	67.91	79.4
AT2G35370	KLTESPGLINSSPYEDGWMIK		789.061	2364.17	-2.03	89.07	125.5
AT2G35370	KLTESPGLINSSPYEDGWMIK	Oxidation: 19	794.403	2380.16	10.13	80.1	12.6
AT2G35370	VKPSSPAELESLMGPK	Oxidation: 13	843.443	1684.87	0.38	43.22	34.6
AT2G36145	Late embryogenesis abundant protein		Q8VXY0	-1.1±0.0	1.7±0.2	DOWN	opposite	plastid
AT2G36145	LPVDTDLAR		500.276	998.54	-1.47	35.47	22.3
AT2G40730	Kinase family with ARM repeat domain-containing protein		F4II29	-1.4±0.5	2.5±0.8			golgi
AT2G40730	LLPLLASSLEFGSAAAPALTALLK		1184.2	2366.38	-0.31	170.23	17.1
AT2G42690	Phospholipase A1-IIdelta		Q9SJI7	-1.4±0.2	-1.6±0.6	DOWN	similar	cytosol
AT2G42690	EIYIALR		439.259	876.507	-3.36	32.61	10.7
AT2G42690	VSLPEGLLLQSQSR		763.929	1525.85	-1.28	82.84	14.4
AT2G42690	NWDTILDPLDQSLR		843.426	1684.84	-2.36	114.35	153.3
AT2G43710	Stearoyl-[acyl-carrier-protein] 9-desaturase 7, chloroplastic		O22832	1.4±0.2	1.5±0.1			plastid
AT2G43710	LFEIDPDGTVMAFADMMR		1029.97	2057.93	-0.68	143.33	153.3
AT2G43710	SWQPQDFLPDPASDGFEDQVR		1217.55	2433.09	1.21	107.64	31.3
AT2G43710	IPFSWIHDR		390.875	1169.6	5.56	69.23	35.2
AT2G43710	SMENWAEENLLIHLK		609.641	1825.9	-1.23	107.19	47.8
AT2G43710	IEIFK		649.392	648.385	0.51	35.43	13.1
AT2G43710	IQDLTGLSGEGNK		666.344	1330.67	1.04	38.2	43.2
AT2G43710	DYADILEFLVGR		705.866	1409.72	-0.99	144.82	96.4
AT2G43710	NDNLFDNFSSVAQR		813.876	1625.74	-3.1	84.03	27.8
AT2G44640	Expressed protein		O80503	-1.2±0.0	-1.6±0.3	DOWN	similar	plastid
AT2G44640	DVPESLNVDVSSLVPESGVR		1216.11	2430.21	0.64	122.92	153.3
AT2G44640	HAAISGIVGSSLAAWITGR		698.376	2092.11	-0.59	112.8	13
AT2G44640	LNSAIDSVFWDQNVSSPQTLEGTAR	Acetyl: 1	988.144	2961.41	-0.48	123.34	20.5
AT3G01500	Beta carbonic anhydrase 1, chloroplastic		P27140	1.1±0.3	1.4±0.1	DOWN	opposite	plastid
AT3G01500	AFDPVETIK		1019.54	1018.53	1.62	50.84	26.3
AT3G01500	GLMSFPLDGNNSTDFIEDWVK		1193.06	2384.1	1.63	135.08	162.9
AT3G01500	GLMSFPLDGNNSTDFIEDWVK	Deamidated: 10	1193.55	2385.08	2.2	135.55	25.5
AT3G01500	GLMSFPLDGNNSTDFIEDWVK	Oxidation: 3	1201.05	2400.09	-0.62	122.9	153.3
AT3G01500	KAFDPVETIK		574.321	1146.63	-1	37.77	12.5
AT3G01500	NIANMVPPFDK		623.319	1244.62	0.53	71.67	52.4
AT3G01500	NIANMVPPFDK	Deamidated: 1	623.811	1245.61	1.32	65.04	11.5
AT3G01500	EAVNVSLANLLTYPFVR	Glu->pyro-Glu: 1	630.017	1887.03	1.8	136.68	18.3
AT3G01500	NIANMVPPFDK	Oxidation: 5	631.316	1260.62	0.58	50.5	34.9
AT3G01500	YETNPALYGELAK		734.869	1467.72	-0.89	62.1	99.8
AT3G01500	GTEAYDEAIEALKK	Acetyl: 1	790.395	1578.78	-0.97	88.5	65.8
AT3G01500	YGGVGAAIEYAVLHLK		830.956	1659.9	-0.23	127.74	153.3
AT3G01500	EKYETNPALYGELAK		863.438	1724.86	-0.18	53.88	153.3
AT3G01500	EKYETNPALYGELAK	Deamidated: 6	863.942	1725.85	13.75	55.72	11.2
AT3G01500	VEQITAALQTGTSSDKK		888.971	1775.93	0.43	38.2	81.6
AT3G01500	GGYYDFVK		948.446	947.439	-0.53	53.44	26.8
AT3G01500	EAVNVSLANLLTYPFVR		953.526	1905.04	0.74	135.44	153.7
AT3G02080	40S ribosomal protein S19-1		Q9SGA6	-1.6±0.2	-1.5±0.1			cytosol
AT3G02080	LKELAPYDPDWYYIR		647.996	1940.97	-0.82	89.95	31.7
AT3G02080	IELPTWTDIVK		657.87	1313.72	0.96	104.28	28.3
AT3G02080	HILQQLETMNIVELDTK		675.693	2024.06	-2.49	95.28	49.1
AT3G02080	ELAPYDPDWYYIR		850.902	1699.79	1.14	94.45	98.9
AT3G03150	At3g03150		Q84VW1	-1.5±0.1	-2.2±0.0	DOWN	similar	mitochondrion
AT3G03150	ATASALFPSR		510.779	1019.54	2.58	62.34	25.3
AT3G06720	Importin subunit alpha-1		Q96321	1.5±0.1	5.8±0.7			nucleus
AT3G06720	LVELLLHHSPSVLIPALR		669.74	2006.2	-2.99	103.38	43.9
AT3G06720	SPPIEEVISAGVVPR		775.431	1548.85	-1.84	91.86	29.6
AT3G06720	VVIDHNAVPIFVQLLASPSDDVR		835.453	2503.34	-2.98	128.87	35.6
AT3G07770	Heat shock protein 90-6, mitochondrndrial		F4JFN3	-1.2±0.1	-1.4±0.1	DOWN	similar	mitochondrion
AT3G07770	NYSQFVSFPIYTWQEK		1018.99	2035.97	0.39	111.28	32.3
AT3G07770	YWDWELTNETQPIWLR		1075.53	2149.03	5.85	125.18	22
AT3G07770	GLEVLYLVEPIDEVAVQSLK	Deamidated: 17	1107.62	2213.22	-0.53	144.37	47.3
AT3G07770	GLEVLYLVEPIDEVAVQSLK		1108.12	2214.2	8.13	142.34	10.6
AT3G07770	AIDLMYDAALVSSGFTPDNPAELGGK	Deamidated: 19	1326.65	2651.28	0.1	125.61	119.1
AT3G07770	AIDLMYDAALVSSGFTPDNPAELGGK		1327.15	2652.26	6.25	124.18	20.6
AT3G07770	AQSTGDTISLDYMK		765.363	1528.71	2.03	63.06	29.5
AT3G07770	VFISDDFDGELFPR		828.9	1655.78	1.14	104.32	51.5
AT3G07770	FFSSQSENDMISLDEYVENMKPEQK		999.117	2994.33	0.96	111.98	40
AT3G09840	Cell division control protein 48 homolog A		P54609	1.4±0.1	-1.3±0.0			cytosol
AT3G09840	MDVIDLEDDSIDAEILNSMAVTNEHFHTAL		1064.51	4253.98	2.66	141.4	41.5
AT3G09840	MDVIDLEDDSIDAEILNSMAVTNEHFHTAL	Deamidated: 17	1064.75	4254.97	4.26	141.92	25.3
AT3G09840	ETVVEVPNVSWNDIGGLENVK		1149.59	2297.15	3.79	105.59	14.6
AT3G09840	GILLYGPPGSGK		579.83	1157.64	1.23	58.33	37.5
AT3G09840	IVSQLLTLMDGLK		715.918	1429.82	-0.43	121.68	95.3
AT3G09840	LDQLIYIPLPDEDSRLNIFK		801.435	2401.29	-2.95	121.17	17.8
AT3G09840	ETVVEVPNVSWNDIGGLENVKR		818.759	2453.26	0.55	96.17	40.7
AT3G09840	LVVDEAINDDNSVVSLHPATMEK		832.746	2495.22	-1.54	74.95	63.7
AT3G09840	VLNQLLTEMDGMNAK		838.92	1675.83	-0.48	91.08	153.3
AT3G09840	LDQLIYIPLPDEDSR		893.963	1785.91	-1.65	100.06	44.4
AT3G13470	Chaperonin 60 subunit beta 2, chloroplastic		Q9LJE4	-1.4±0.0	-1.4±0.1	DOWN	similar	plastid
AT3G13470	EVEDSELADVAAVSAGNNHEVGSMIAEAMS		1054.15	3159.43	0.76	116.8	153.3
AT3G13470	TNDLAGDGTTTSVVLAQGFIAEGVK		1232.63	2463.25	-2.08	101.68	153.3
AT3G13470	TNDLAGDGTTTSVVLAQGFIAEGVK	Deamidated: 2	1233.13	2464.23	2.72	101.89	16.7
AT3G13470	GGYPILIIAEDIEQEALATLVVNK		1285.21	2568.41	0.29	196.69	153.3
AT3G13470	IVNDGVTVAR		522.296	1042.58	0.63	7.43	21
AT3G13470	LADLVGVTLGPK		591.858	1181.7	-0.11	71.61	153.3
AT3G13470	DLVGVLEDAIR		600.335	1198.66	-0.02	119.28	153.3
AT3G13470	LRVEDALNATK		615.345	1228.68	-1.08	41.37	51.1
AT3G13470	VVAAGANPVLITR		640.888	1279.76	0.3	41.76	153.3
AT3G13470	KSQYLDDIAILTGATVIR		659.704	1976.09	-1.71	109.24	153.3
AT3G13470	LLLVDK		700.46	699.453	-1.26	26.14	15
AT3G13470	GYISPYFVTDSEK		753.361	1504.71	-0.91	71.74	153.3
AT3G13470	YEDLMAAGIIDPTK		768.883	1535.75	-1.48	79.94	153.3
AT3G13470	ALSYPLK		791.469	790.459	3.14	36.44	21.4
AT3G13470	FGYNAATGKYEDLMAAGIIDPTK		816.071	2445.19	0.42	92.82	153.3
AT3G13470	SQYLDDIAILTGATVIR		925.006	1848	-0.55	119.71	153.3
AT3G13470	FGYNAATGK		928.454	927.445	1.36	7.66	19.8
AT3G13470	SAENNLYVVEGMQFDR		936.433	1870.85	-0.6	82.94	153.3
AT3G13470	SQYLDDIAILTGATVIREEVGLSLDK		940.506	2818.5	-0.49	155.2	31.5
AT3G14067	Subtilisin-like protease SBT1.4		Q9LVJ1	1.1±0.7	2.1±0.9			extracellular
AT3G14067	ISFLGTLIGPSPPSPR		819.961	1638.92	-0.3	104.9	20.6
AT3G14067	GPNHLTPVILKPDVIAPGVNILAGWTGMVGPTDLDIDPR		1015.54	4059.17	-2.9	140.2	19.7
AT3G14067	LAGGAGMILANTAESGEELTADSHLVPATMVGAK		1094.88	3282.63	-0.3	115.9	17.8
AT3G14067	SALVTTAYDVENSGEPIEDLATGK (1xDeamidated [N12])		1241.09	2481.19	7.3	97.3	36.5
AT3G16470	Jacalin-related lectin 35		O04309	-1.6±0.1	-1.7±0.0	DOWN	similar	cytosol
AT3G16470	QTLLGTEEFVVDPEDYITSVK		1192.1	2382.18	1.46	117.13	13.2
AT3G16470	IFSVDAPAIVSLK		680.398	1358.78	-0.08	88.02	125.8
AT3G16470	LFGSPIEIVTALIFK		824.489	1646.96	-0.61	181.82	48.4
AT3G16470	TSQPFGLTSGEEAELGGGK		932.951	1863.88	1.14	70.02	30.2
AT3G16530	Lectin-like protein At3g16530		Q9LK72	1.1±0.0	-2.7±0.1	UP	opposite	extracellular
AT3G16530	VLNEVLLQNMYAGFAGSMGR		1085.55	2169.07	2.96	125.94	75.8
AT3G16530	AWVEFR		404.214	806.408	7.9	53.9	15.4
AT3G18420	protein SLOW GREEN 1, chloroplastic		Q9LS48	1.0±0.0	-1.5±0.2	DOWN	similar	plastid
AT3G18420	EITPLSELLDSTPEAVETLR		1207.14	2412.26	-1.69	133.94	153.3
AT3G18420	LSFEALFENALLMDR		990.499	1978.98	0.97	151.39	35.3
AT3G20820	Leucine-rich repeat (LRR) family protein		Q9LT39	1.1±0.0	-1.7±0.3	DOWN	similar	extracellular
AT3G20820	TLDLIGNQISGGIPYDIGR		1001.53	2001.05	-4.11	105.37	36.5
AT3G20820	TLDLIGNQISGGIPYDIGR		1002.03	2002.04	7.93	100.88	14
AT3G20820	LAVLNVADNR		542.812	1083.6	5.04	37.53	25.9
AT3G20820	IPESLTNIYR		603.328	1204.65	-3.07	64.86	13.2
AT3G20820	NNLISGVIPSDVGR		720.894	1439.77	0.35	75.73	13.4
AT3G20820	SYFTVLDLSYNNLK		838.929	1675.85	-1.08	105.04	14.3
AT3G23810	Adenosylhomocysteinase 2		Q9LK36	-1.0±0.1	1.7±0.1	DOWN	opposite	cytosol
AT3G23810	TFPDPTSTDNPEFQIVLSIIK		1267.14	2532.27	-0.91	141.95	27
AT3G23810	QMQETGALLFPAINVNDSVTK		1276.66	2551.3	0.72	112.99	100.6
AT3G23810	LPDGLMR		513.265	1024.51	2.17	9.62	37.4
AT3G23810	IKPQTDR		536.309	1070.61	-4.83	7.13	17.6
AT3G23810	GVSEETTTGVK		660.357	1318.7	1.6	8.73	20.9
AT3G23810	SDYVSIPVEGPYKPVHYR		783.723	2348.14	2.07	66.68	45.9
AT3G23810	FPDTNSGIIVLAEGR		937.492	1872.97	-2.13	114.7	111.3
AT3G23810	FPDTNSGIIVLAEGR	Deamidated: 7	937.995	1873.96	9.25	115.24	14.5
AT3G23810	DWGPGGGPDLIVDDGGDATLLIHEGVK		963.154	2886.44	-0.12	114.51	27.4
AT3G23820	UDP-glucuronate 4-epimerase 6		Q9LIS3	-1.0±0.2	-1.6±0.2			golgi
AT3G23820	NPQSYIASNIAGFVNLLEVAK		1124.6	2247.19	-0.18	159.35	50.1
AT3G23820	LVSILEGLLGTK		621.886	1241.76	-0.87	121.55	91.6
AT3G23820	VYNLGNTSPVPVGR		736.893	1471.78	-5.31	60.25	12.5
AT3G26070	Probable plastid-lipid-associated protein		Q9LU85	-1.1±0.0	-1.5±0.0			plastid
AT3G26070	ILGFIPIK		450.799	899.584	-0.93	88.3	18.8
AT3G26070	SITNYQSINVDTLK		798.417	1594.82	-0.44	71.8	42.4
AT3G27850	50S ribosomal protein L12-3, chloroplatisc		P36212	-1.7±0.2	-1.8±0.2			plastid
AT3G27850	FGVSPLSLAPAAAAVAAPADGGAAAVVEEQ		1092.55	4366.2	-1.98	165.52	44.1
AT3G27850	FGVSPLSLAPAAAAVAAPADGGAAAVVEEQ	Deamidated: 38	1456.74	4367.18	4.24	215.26	15.7
AT3G27850	ILVDYLQDK		553.81	1105.6	2.91	62.22	29.6
AT3G27850	IGSEISSLTLEEAR		752.895	1503.78	-1.08	66.82	153.3
AT3G27850	ALTSLALK		816.521	815.512	2.22	40.41	26.7
AT3G47860	Chloroplastic lipocalin		Q9STS7	-1.1±0.1	-1.7±0.2	DOWN	similar	plastid
AT3G47860	SVQFDPFTSVFETLK		872.943	1743.87	-0.12	129.88	76.9
AT3G50820	Oxygen-evolving enhancer protein 1-2, chloroplastic		Q9S841	-1.4±0.1	-1.5±0.1			plastid
AT3G50820	LTYTLDEIEGPFEVGSDGSVK		1128.55	2255.08	-0.02	101.8	153.3
AT3G50820	FKEEDGIDYAAVTVQLPGGER		1147.57	2293.12	-0.69	79.23	153.3
AT3G50820	FKEEDGIDYAAVTVQLPGGER	Deamidated: 15	1148.07	2294.11	8.98	79.96	11.4
AT3G50820	IQGVWYGQIE		1192.6	1191.59	1.32	83.24	67.2
AT3G50820	FLVPSYR		441.247	880.481	-0.64	55.42	50.8
AT3G50820	NTAASVGEITLK		602.333	1202.65	0.32	42.2	137.5
AT3G50820	RLTYDEIQSK		626.83	1251.65	-0.69	7.9	13.3
AT3G50820	QLEASGKPESFSGK	Gln->pyro-Glu: 1	724.358	1446.7	1.5	32.04	61.3
AT3G50820	GGSTGYDNAVALPAGGR		781.882	1561.75	0.8	40.38	153.3
AT3G50820	GSSFLDPK		850.432	849.423	1.79	12.52	21.3
AT3G50820	SKPETGEVIGVFESLQPSDTDLGAK		868.771	2603.3	-1.66	96.64	153.3
AT3G54400	AT3g54400/T12E18_90		Q9M2U7	-1.4±0.0	-1.5±0.2	DOWN	similar	extracellular
AT3G54400	VLIDVPNSR		506.793	1011.57	0.19	40.81	38.1
AT3G54400	EPAYVAVR		558.824	1115.63	-0.79	37.99	49.6
AT3G54400	AIVQSPTYIVR		623.86	1245.71	-2.72	49.16	90.4
AT3G54400	ASGTSLPAQGLMGLGR		758.401	1514.79	0.05	76.24	69.2
AT3G55010	Phosphoribosylformylglycinamidine chloroplastic		Q05728	1.1±0.1	2.5±0.8	DOWN	opposite	plastid
AT3G55010	DALPGGSSTLGDALMAPTVIYVK		1138.6	2275.18	0.05	107.9	42.9
AT3G55010	MAPGIGGFGGLFPLGDSYLVAGTDGVGTK		1377.7	2753.37	5.7	133.64	83.4
AT3G55010	GLAHITGGGFTDNIPR		542.618	1624.83	-0.58	64.47	41.4
AT3G55010	TFNLGIGMVMVVSPEAASR		660.341	1978	-0.32	24.23	23.7
AT3G55010	VFPDGLGAVIHTDAWELPPLFK		808.097	2421.27	-2.02	137.33	34.5
AT3G55010	MAPGIGGFGGLFPLGDSYLVAGTDGVGTK	Oxidation: 1	924.131	2769.37	1.6	132.04	10.2
AT3G55010	SNLSLKDALPGGSSTLGDALMAPTVIYVK		973.518	2917.55	-5.5	113.44	13.6
AT3G55120	Chalcone--flavonone isomerase 1		P41088	-1.4±0.3	-1.3±0.2	DOWN	similar	endoplasmic reticulum
AT3G55120	LPLTGQQYSEKVTENCVAIWK	Deamidated: 6, 7, 15	603.299	2409.18	-4.36	88.21	12.6
AT3G55120	LLAEAVLESIIGK		678.409	1354.81	-2.67	133.52	49.4
AT3G55120	LHVDSVTFVPSVK		714.397	1426.78	-2.13	65.3	26.6
AT3G55120	SPASSNPLFLGGAGVR		765.406	1528.8	-1.27	70.03	73.6
AT3G55120	TTEELTESIPFFR		785.393	1568.77	-0.34	102.59	63.7
AT3G59760	Cysteine synthase		B9DFR6	1.2±0.0	2.3±0.4			mitochondrion
AT3G59760	NTPDAYMLQQFDNPANPK		1032.48	2062.94	3.69	86.53	46.8
AT3G59760	YLSTPLFQSIR		662.867	1323.72	0.44	85.71	10.9
AT3G59760	LIAVVFPSFGER		667.877	1333.74	-0.39	102.62	42.8
AT3G63410	2-methyl-6-phytyl-1,4-hydroquinone methyltransferase, chloroplastic		Q9LY74	1.0±0.0	-1.9±0.1			plastid
AT3G63410	IVEGDAEDLPFPTDYADR		1011.97	2021.92	1.16	85.99	52.9
AT3G63410	IVEGDAEDLPFPTDYADRYVSAGSIEYWPDPQR		1257.92	3770.74	-1.78	116.95	38
AT3G63410	NVTILDQSPHQLAK		782.428	1562.84	0.06	50.95	139
AT3G63410	VVDVGGGTGFTTLGIVK		810.452	1618.89	-2.6	86.17	122.8
AT3G63410	FLSIVYDHVINPGHWTEDMRDDALEPADLSHPDMR		819.185	4090.89	-0.91	112.61	29.5
AT3G63410	FLSIVYDHVINPGHWTEDMRDDALEPADLSHPDMR		819.389	4091.88	7.12	110.64	15.2
AT3G63410	YVSAGSIEYWPDPQR		884.418	1766.83	-2.45	81.26	61.5
AT4G12060	ATP-dependent Clp protease ATP-binding subunit CLPT2, chloroplastic		Q8GW78	-1.2±0.8	2.5±0.6			plastid
AT4G12060	AGGIGEVMPAHILLGIWSEVESPGHK		895.462	2684.39	-1.1	145.4	41.8
AT4G13770	Cytochrome P450 83A1		P48421	-1.4±0.1	-4.2±0.5	DOWN	similar	endoplasmic reticulum
AT4G13770	IEPVIPLLIPR		630.407	1258.8	-2.04	103.83	140.9
AT4G14040	Selenium-binding protein 2		Q93WN0	-1.2±0.1	-2.0±0.2			cytosol
AT4G14040	YLVLPGLISGR		594.361	1186.71	-0.51	98.42	64.3
AT4G14040	AGPQMIQLSLDGK		679.359	1356.71	-2.46	78.32	72.7
AT4G14040	ATETVLATAVSNGK		702.865	1403.71	0.52	67.28	12.1
AT4G14040	GNGFLLLDSDFNVK		769.894	1537.78	-2.6	107.57	22.2
AT4G14040	GNGFLLLDSDFNVK		770.394	1538.76	7.55	80.76	10.1
AT4G14040	GFNLQHVADGLYGSHLHIYQWPEGEMK		782.379	3125.48	1.37	110.83	25.7
AT4G14040	FLHDPSKDTGYVGSALSSNMIR		799.061	2394.16	-0.71	78.99	29
AT4G14040	QIIDLGNTGLLPLEIR		874.497	1746.99	-5.08	135.26	58.6
AT4G14040	DKPDYLATVDVDPSSPTFSSVIHR		882.771	2645.3	-2.61	89.28	96.8
AT4G14040	QIIDLGNTGLLPLEIR		883.015	1764.01	0.56	117.42	153.2
AT4G14040	QYNIEDPKNPVLTGQIWVGGLLQK		904.153	2709.45	-4.43	116.97	29.6
AT4G14040	AVGEDGNTYQFDVPQIK		940.957	1879.9	2.08	77.69	42.9
AT4G14040	GGLTLNPDFFVDFGDEPDGPALAHEMR		978.453	2932.33	1.17	126.57	21.1
AT4G16390	Pentatricopeptide repeat-containing protein At4g16390, chloroplastic		Q8GWE0	-1.4±0.3	-1.8±0.1	DOWN	similar	plastid
AT4G16390	LFEQDAVVTLNNMTNPETAPLVLNNLLETMKPSR		1271.66	3811.95	0.75	156.39	153.3
AT4G16390	LFEQDAVVTLNNMTNPETAPLVLNNLLETMKPSR	Deamidated: 24	1271.99	3812.93	5.99	155.32	11.7
AT4G16390	LFEQDAVVTLNNMTNPETAPLVLNNLLETMKPSR	Deamidated: 15	1272	3812.93	14.6	155.69	10.6
AT4G16390	LVDVDLPIPEPTASK		797.438	1592.87	-3.56	79.66	11.3
AT4G21580	Oxidoreductase, zinc-binding dehydrogenase family protein		A8MRW5	1.4±0.0	1.7±0.1	UP	similar	cytosol
AT4G21580	AIVISEPGKPEVLQLR		875.018	1748.02	1.36	73.57	25.3
AT4G23600	Tyrosine transaminase family protein		F4JP99	-1.4±0.3	-1.4±0.1	DOWN	similar	peroxisome
AT4G23600	VLQAAQDFLQINNNPPTVIQAAIPDILEK		1058.58	3172.71	-1.18	130.09	153.3
AT4G23600	TGWLTLHDLDGVFR		543.95	1628.83	-2.49	110.82	80.5
AT4G23600	IMVVSDEVFR		597.812	1193.61	-1.34	71.57	21.4
AT4G23600	SAVAEYLNQGLPK		695.371	1388.73	-2.08	69.88	30.7
AT4G23600	QAIELAVDILAKPK		754.954	1507.9	-2.43	86.75	52.6
AT4G23600	HYNFLPEKNFEIDFDSVR		757.371	2269.08	4.67	92.35	15.8
AT4G23600	FSSIVPVVTLGSISK		767.447	1532.88	-1.71	94.64	41.5
AT4G23600	EENLVVLPGIAFSQK		822.45	1642.89	-5.09	93.18	67.4
AT4G23600	ANVLLPSPGFPWDLVR		890.991	1779.97	0.13	129.26	71.2
AT4G23600	AVLYGSGNAYAPSLGLAAAK		947.505	1893	-1.99	76.22	12.5
AT4G23670	AT4G23670 protein		Q9SUR0	1.1±0.6	2.4±1.2			cytosol
AT4G23670	SENHVFADAIGHHIQNVVVHEGEHDSHGSIR		686.33	3426.62	-2.1	75.28	92.1
AT4G23670	VFDIIYEFIPK		692.382	1382.75	-0.81	135.6	43.4
AT4G23670	QMVVDIEGHVNKA		720.369	1438.72	0.21	51.95	40.8
AT4G23670	RNDDFPEPSGYMK		778.346	1554.68	0.74	54.64	43.2
AT4G23670	ITMIWEK		920.492	919.484	1.09	72.05	29.7
AT4G38460	Heterodimeric geranylgeranyl pyrophosphate synthase small subunit, chloroplastic		Q39108	-1.0±0.1	-2.0±0.1	UP	opposite	plastid
AT4G38460	YGGGDTLVPLYTFVDYAAHR		739.034	2214.07	1.78	126.74	44.4
AT4G39330	Probable cinnamyl alcohol dehydrogenase 9		P42734	-1.1±0.1	1.9±0.1	UP	similar	cytosol
AT4G39330	IDVANSLSPP		1258.66	1257.66	-2.61	92.01	31.2
AT4G39330	GVAGLGGLGHVAVK		495.628	1483.86	0.46	57.66	46.2
AT4G39330	ALGLPEKPLELPMFPLVLGR		806.151	2415.43	-1.05	145.43	153.3
AT4G39330	GGYSENIVVDQR		807.389	1612.75	9.11	51.71	153.3
AT4G39330	WGYSYYPVVPGHEIVGIATK		822.408	2464.21	-1.82	93.83	90.1
AT5G01600	Ferritin-1, chloroplastic		Q39101	1.4±0.2	1.1±0.1			plastid
AT5G01600	VASENNDPQLADFVESEFLGEQIEAIKK		1040.85	3119.53	-0.46	124.58	82.6
AT5G01600	KADLAIPITSHASLAR		555.321	1662.94	-1.2	50.83	55.8
AT5G01600	ADLAIPITSHASLAR		768.431	1534.85	0.88	62.93	45.7
AT5G03630	Monodehydroascorbate reductase 2		Q93WJ8	1.7±0.2	1.7±0.3	UP	similar	cytosol
AT5G03630	KVVGAFLEGGSPEENNAIAK		1015.53	2029.05	1.45	57.58	34.8
AT5G03630	LSDFGVPGADAK		588.798	1175.58	-1.09	46.92	22
AT5G03630	EFFNQGVKPGELAIISR		635.68	1904.02	1.3	85.61	75.4
AT5G03630	GIELILGTEIVK		642.892	1283.77	-0.75	95.1	13.6
AT5G03630	AQPSVESLEVLSK		693.876	1385.74	-2.28	70.22	57.9
AT5G03630	YQTLLAATGSSVIR		740.402	1478.81	-13.65	71.92	56.3
AT5G03630	EQVPPYERPALSK		757.404	1512.79	-0.18	8.34	15
AT5G03630	ELEDADYLAYAMETK		881.397	1760.78	-1.67	94.66	88.9
AT5G03630	GTVASGFTTNSNGEVTEVK		949.464	1896.91	3.88	46.87	80.3
AT5G03630	GTVASGFTTNSNGEVTEVK	Deamidated: 10	949.963	1897.89	11.21	46.22	22.6
AT5G03630	EGLSFATNI		951.474	950.471	-4.05	79.88	18.8
AT5G03630	VVGAFLEGGSPEENNAIAK		951.484	1900.95	-0.15	66.51	63.1
AT5G03630	TSLPDVYAIGDVATFPMK		962.988	1923.97	-1.82	108.72	152.6
AT5G06860	Polygalacturonase inhibitor 1		Q9M5J9	-1.2±0.2	-2.2±0.5	UP	opposite	extracellular
AT5G06860	LTGSIPESFGSFPGTVPDLR		1039.03	2076.05	0.37	101.23	72.9
AT5G06860	NLEFLELSFNDLSGSIPSSLSTLPK		1354.7	2707.4	-0.55	145.33	122.7
AT5G06860	NLEFLELSFNDLSGSIPSSLSTLPK	Deamidated: 10	1355.2	2708.38	3.09	145.13	12.8
AT5G06860	ILALELSR		457.786	913.56	-1.33	63.2	15.1
AT5G06860	SLGNIDFNR		518.265	1034.51	1.64	52.23	10.4
AT5G08610	DEAD-box ATP-dependent RNA helicase 26		Q9FNM7	-1.4±0.1	-1.4±0.0	DOWN	similar	plastid
AT5G08610	VLVLDEADHLLDMGFR		614.987	1841.93	2.61	123.04	36.6
AT5G08610	AFPFR		637.346	636.338	0.16	40.94	13
AT5G08610	TVAFLLPAIEAVIK		742.961	1483.9	3.33	139.49	32.4
AT5G12040	Omega-amidase, chloroplastic		Q8RUF8	-1.1±0.0	-1.4±0.1			plastid
AT5G12040	SALPLPAPPLTK		700.932	1399.84	3.48	76.11	19.8
AT5G14740	Carbonic anhydrase		A8MQY4	-1.2±0.3	1.4±0.1	DOWN	opposite	plastid
AT5G14740	MSFPLDGNNSTDFIEDWVK		1193.06	2384.1	1.63	135.08	162.9
AT5G14740	MSFPLDGNNSTDFIEDWVK	Deamidated: 10	1193.55	2385.08	2.2	135.55	25.5
AT5G14740	MSFPLDGNNSTDFIEDWVK	Oxidation: 3	1201.05	2400.09	-0.62	122.9	153.3
AT5G14740	IEKDDLK		543.823	1085.63	-1.47	18.92	18.7
AT5G14740	ANMVPPFDK		623.319	1244.62	0.53	71.67	52.4
AT5G14740	ANMVPPFDK	Deamidated: 1	623.811	1245.61	1.32	65.04	11.5
AT5G14740	VNVSLANLLTYPFVR	Glu->pyro-Glu: 1	630.017	1887.03	1.8	136.68	18.3
AT5G14740	ANMVPPFDK	Oxidation: 5	631.316	1260.62	0.58	50.5	34.9
AT5G14740	AELQAASSSDSK		704.356	1406.69	6.15	27.73	12.4
AT5G14740	TNPALYGELAK		734.869	1467.72	-0.89	62.1	99.8
AT5G14740	ESYEDAIEALKK		783.885	1565.76	-1.1	65.83	153.3
AT5G14740	ESYEDAIEALKK	Acetyl: 1	804.89	1607.77	-1.24	76.79	129.9
AT5G14740	FVTFK		827.431	826.423	1.51	46.89	11.4
AT5G14740	GVGAAIEYAVLHLK		837.963	1673.91	-1.72	128.92	90.8
AT5G14740	YETNPALYGELAK		863.438	1724.86	-0.38	54.16	153.3
AT5G14740	YETNPALYGELAK	Deamidated: 6	863.942	1725.85	13.75	55.72	11.2
AT5G14740	VNVSLANLLTYPFVR		953.526	1905.04	0.74	135.44	153.7
AT5G17330	Glutamate decarboxylase 1		Q42521	1.4±0.1	1.1±0.0	UP	similar	cytosol
AT5G17330	EAAYQIINDELMLDGNPR		1031.51	2060.98	6.76	102.78	81.3
AT5G17330	NYVDMDEYPVTTELQNR		1043.97	2085.93	0.03	80.11	90.1
AT5G17330	NYVDMDEYPVTTELQNR	Deamidated: 1	1044.48	2086.92	11.03	79.88	15.4
AT5G20020	GTP-binding nuclear protein Ran-2		P41917	1.1±0.1	1.8±0.2			nucleus
AT5G20020	LVIVGDGGTGK		508.291	1014.57	-2.81	28.96	44.3
AT5G20020	NLQYYEISAK		614.814	1227.61	-0.79	54.07	17.2
AT5G20020	ALPNQQTVDYPSFK	Acetyl: 1	825.413	1648.81	0.41	78.83	132.9
AT5G20160	Ribosomal protein L7Ae/L30e/S12e/Gadd45 family protein		F4K455	-1.4±0.1	-4.0±0.4	DOWN	similar	nucleus
AT5G20160	AYPLADSQLSITILDLVQQATNYK		1333.21	2664.4	0.88	166.14	153.3
AT5G20630	Germin-like protein subfamily 3 member 3		P94072	-1.1±0.0	-1.7±0.1	DOWN	similar	extracellular
AT5G20630	AAVTPAFAPAYAGINGLGVSLAR	Deamidated: 15	1094.59	2187.17	0.49	98.66	144.7
AT5G20630	GDSMVFPQGLLHFQLNSGK		692.35	2074.03	-1.07	107.3	153.3
AT5G20630	AAVTPAFAPAYAGINGLGVSLAR		729.733	2186.18	-3.31	102.96	153.3
AT5G42070	Uncharacterized protein At5g42070		Q8RWR9	-1.1±0.2	-1.6±0.1	DOWN	similar	plastid
AT5G42070	IGQSMDEVAFGR		655.313	1308.61	-0.66	55.15	32.9
AT5G42070	IQGGIATVPGFGWWPIK		913.999	1825.99	-2.13	129.08	138.8
AT5G42310	Pentatricopeptide repeat-containing protein At5g42310, chloroplastic		Q8L844	-1.0±0.2	1.4±0.1	DOWN	opposite	plastid
AT5G42310	TATLVSIISALADSGR		787.941	1573.87	-0.27	143.65	14.9
AT5G43780	ATP sulfurylase 4, chloroplastic		Q9S7D8	1.2±0.1	-1.4±0.1	UP	opposite	plastid
AT5G43780	VLEDGVLDPETTVVSIFPSPMLYAGPTEVQWHAK		1242.63	3724.87	-1.79	135.71	30.7
AT5G43780	LNILPFK		422.766	843.522	-4.47	77.5	13.7
AT5G43780	VLSMAPGLER		536.794	1071.57	-0.35	46.55	130
AT5G43780	NPVLLLNPLGGFTK		741.939	1481.86	1.7	110.43	47.7
AT5G43780	LLEMGYK		853.445	852.442	-4.77	29.26	13
AT5G43780	LEDGSVVNMSVPIVLAIDDDQKFR		887.46	2659.35	2.41	121.23	32.6
AT5G45390	ATP-dependent Clp protease proteolytic subunit 4, chloroplastic		Q94B60	-1.8±0.3	-1.5±0.1			plastid
AT5G45390	GAESDVMGLLLR		630.833	1259.65	-1.99	101.18	153.3
AT5G45390	ADVSTIALGIAASTASIILGAGTK		734.416	2200.23	-2.08	171.82	153.3
AT5G45390	SFEQVLK		850.468	849.46	0.98	44.44	13.6
AT5G45680	Peptidyl-prolyl cis-trans isomerase FKBP13, chloroplastic		Q9SCY2	-1.2±0.2	-1.6±0.1	DOWN	similar	plastid
AT5G45680	GWDQGILGSDGIPPMLTGGK		1000	1997.99	-1.52	108.83	102.9
AT5G45930	Magnesium-chelatase subunit ChlI-2, chloroplastic		Q5XF33	-1.6±0.1	-1.5±0.1	DOWN	similar	plastid
AT5G45930	LYVDEVNLLDDHLVDVLLDSAASGWNTV		1180.95	3539.78	13.38	173.58	22.9
AT5G45930	GVMIMGDR		524.772	1047.52	8.5	49.5	15.7
AT5G45930	ISISHPAR		533.787	1065.56	2.42	7.46	13.5
AT5G45930	ARPVYPFAAIVGQDEMK		703.36	2107.04	7.59	88.33	37.5
AT5G45930	LIGSGNPEEGELRPQLLDR		785.086	2352.24	-3.22	93.24	153.3
AT5G45930	MVDLPLGATEDR		772.391	1542.77	-2.36	78.23	153.3
AT5G45930	EPGLLAK		945.541	944.533	0.63	49.59	18.5
AT5G48880	3-ketoacyl-CoA thiolase 5, peroxisomal		Q570C8	-1.1±0.1	-2.3±0.2	DOWN	similar	peroxisome
AT5G48880	TSLDPSEVGDIVVGTVIAPGSQR		1149.1	2296.19	-1.33	107.91	117.9
AT5G48880	SFAVTGVEPSVMGIGPAVAIPAATK		1185.64	2369.27	-1.17	102.11	61.8
AT5G48880	GLPILGVFR		486.305	970.596	-1.15	98.6	76.4
AT5G48880	GGFKDTLPDDLLASVLK		596.996	1787.97	0.25	119.91	26.7
AT5G48880	LKDEIIPVATK		613.871	1225.73	-1.04	33.32	13.2
AT5G48880	AAAAIASGK		759.437	758.429	1.84	6.68	12.9
AT5G51110	Probable pterin-4-alpha-carbinolamine dehydratase, chloroplastic		Q9LU63	-1.4±0.1	-1.6±0.0	DOWN	similar	plastid
AT5G51110	VAEASGHYPSLHLESPTQVR		726.703	2177.09	0.97	57.62	26.1
AT5G51110	VLGWSIVDNEAGGLK		779.415	1556.82	-3.07	90.17	136.4
AT5G52970	Thylakoid lumenal 15.0 kDa protein 2, chloroplastic		Q9LVV5	-1.0±0.1	-1.4±0.1	DOWN	similar	plastid
AT5G52970	VLAQNYPVTPGLAIK		792.461	1582.91	-0.25	67.03	31.1
AT5G52970	EFTSVIDVADFLSNGQEK		999.996	1997.96	9.79	120.07	12.9
AT5G61170	40S ribosomal protein S19-3		Q9FNP8	-1.4±0.3	-2.0±0.3			cytosol
AT5G61170	HILQQLQTMNIVDLDTK		1005.54	2009.06	-2.52	88.77	153.3
AT5G61170	LKELAPYDPDWYYIR		647.996	1940.97	-0.82	89.95	31.7
AT5G61170	IELPLWTDIVK		663.887	1325.76	-0.5	119.33	39.8
AT5G61170	ELAPYDPDWYYIR		850.902	1699.79	1.14	94.45	98.9
AT5G61820	Stress up-regulated Nod 19 protein		Q8VZ21	-1.2±0.1	1.5±0.1	UP	similar	extracellular
AT5G61820	LVMNPGSVANPYLFDIDFPR		1133.08	2264.13	2.95	122.27	28.4
ATCG00820	30S ribosomal protein S19, chloroplastic		P56808	-1.9±0.1	-1.2±0.0			plastid
ATCG00820	EHLPVYIIDLMVGHK		588.653	1762.94	-3.21	112.04	153.3
ATCG00820	LGEFSPTINFR		640.835	1279.66	-0.67	76.53	153.3
	Sequence	Modifications	m/z meas.	Mr calc.	Δ m/z [ppm]	Rt [min]	Scores (Mascot)

## Sheet: ProteinIDs
Protein FDR Confidence: Combined	Master	Accession	Exp. q-value: Combined	Coverage [%]	# Peptides	# PSMs	# Unique Peptides	Localization (SUBA4)
High	Master Protein Candidate	AT2G39730.3	0.000	58	17	12682	17	plastid
High	Master Protein	AT2G39730.1	0.000	54	17	12682	17	plastid
High	Master Protein Candidate	AT2G39730.2	0.000	58	17	12682	17	plastid
High	Master Protein	ATCG00480.1	0.000	82	26	18924	25	plastid
High	Master Protein	AT5G04140.2	0.000	37	37	4698	33	plastid
High	Master Protein Candidate	AT5G04140.1	0.000	37	37	4698	33	plastid
High	Master Protein	ATCG00490.1	0.000	40	21	76732	21	plastid
High	Master Protein	ATCG00120.1	0.000	47	18	10211	17	plastid
High	Master Protein Candidate	AT3G60750.2	0.000	46	22	11703	17	plastid
High	Master Protein	AT3G60750.1	0.000	46	22	11703	17	plastid
High	Master Protein	AT3G12780.1	0.000	53	17	7783	10	plastid
High	Master Protein	AT5G17920.1	0.000	39	20	8267	10	cytosol
High	Master Protein	AT4G33010.1	0.000	30	17	3771	7	mitochondrion
High	Master Protein	AT3G14415.1	0.000	59	15	6533	6	peroxisome
High	Master Protein	AT2G28000.1	0.000	45	15	13553	15	plastid
High	Master Protein	AT5G08680.1	0.000	46	17	4621	16	mitochondrion
High	Master Protein Candidate	AT5G08670.1	0.000	46	17	4621	16	N/A
High	Master Protein Candidate	AT5G08690.1	0.000	46	17	4621	16	N/A
High	Master Protein	AT3G14420.1	0.000	56	14	6870	5	peroxisome
High	Master Protein	AT4G37930.1	0.000	56	19	6533	14	mitochondrion
High	None	AT4G33010.2	0.000	29	15	3051	7	mitochondrion
High	Master Protein	ATCG00680.1	0.000	26	11	6812	11	plastid
High	Master Protein	AT4G38970.1	0.000	38	12	7018	6	plastid
High	Master Protein	AT1G56070.1	0.000	38	20	5141	20	cytosol
High	None	AT3G14420.4	0.000	55	13	6694	5	peroxisome
High	None	AT3G14420.3	0.000	51	13	6846	5	peroxisome
High	Master Protein Candidate	AT3G48870.2	0.000	32	21	3053	5	plastid
High	Master Protein	AT3G48870.1	0.000	31	21	3053	5	plastid
High	Master Protein Candidate	AT1G68010.1	0.000	59	15	4254	15	peroxisome
High	Master Protein	AT1G68010.2	0.000	59	15	4254	15	peroxisome
High	Master Protein	AT1G55490.1	0.000	37	16	4198	2	plastid
High	Master Protein	AT2G36530.1	0.000	51	14	4951	13	cytosol
High	Master Protein	AT5G02500.1	0.000	46	18	4283	6	cytosol
High	Master Protein	AT5G50920.1	0.000	36	23	3121	7	plastid
High	Master Protein	AT1G32060.1	0.000	34	10	6900	10	plastid
High	Master Protein	AT3G45140.1	0.000	38	21	4058	21	plastid
High	None	AT3G14420.6	0.000	47	12	6537	5	peroxisome
High	None	AT3G14420.5	0.000	48	12	6537	5	peroxisome
High	None	AT2G36530.2	0.000	48	13	4804	12	cytosol
High	Master Protein	AT3G26650.1	0.000	54	18	8039	5	plastid
High	None	AT4G38970.2	0.000	32	10	5904	5	plastid
High	None	AT3G45140.2	0.000	40	18	3821	18	plastid
High	Master Protein	AT3G13470.1	0.000	39	16	3974	2	plastid
High	Master Protein	AT3G17390.1	0.000	57	14	3100	9	plasma membrane,nucleus
High	Master Protein	AT3G01500.1	0.000	55	11	5936	1	plastid
High	Master Protein Candidate	AT3G01500.4	0.000	57	11	5936	1	plastid
High	Master Protein	AT3G03780.1	0.000	32	16	4557	6	cytosol
High	Master Protein Candidate	AT1G12900.3	0.000	59	17	7023	4	plastid
High	Master Protein Candidate	AT1G12900.1	0.000	52	17	7023	4	plastid
High	Master Protein	AT1G12900.5	0.000	47	17	7023	4	plastid
High	None	AT3G14415.2	0.000	50	13	5842	6	peroxisome
High	Master Protein	AT3G01500.2	0.000	48	11	5934	1	plastid
High	Master Protein Candidate	AT3G01500.3	0.000	50	11	5934	1	plastid
High	Master Protein	AT1G53240.1	0.000	47	7	3778	3	mitochondrion
High	Master Protein Candidate	AT1G56190.2	0.000	49	14	3875	5	plastid
High	Master Protein	AT1G56190.1	0.000	41	14	3875	5	plastid
High	Master Protein	AT5G42270.1	0.000	29	14	1826	5	plastid
High	Master Protein	AT4G20360.1	0.000	43	11	7559	11	plastid
High	Master Protein	AT2G26080.1	0.000	22	14	2307	4	mitochondrion
High	Master Protein	AT1G62750.1	0.000	37	19	3094	19	plastid
High	Master Protein	AT5G14740.2	0.000	42	9	5704	4	plastid
High	Master Protein	AT5G35630.1	0.000	40	12	2729	11	plastid
High	Master Protein	AT2G21330.1	0.000	35	13	4995	7	plastid
High	Master Protein Candidate	AT2G21330.3	0.000	36	13	4995	7	plastid
High	Master Protein	AT1G42970.1	0.000	44	18	5778	12	plastid
High	Master Protein Candidate	AT2G30950.1	0.000	30	15	2750	7	plastid
High	Master Protein	AT2G30950.4	0.000	30	15	2750	7	plastid
High	None	AT5G02500.2	0.000	48	16	3182	5	cytosol
High	Master Protein	AT3G52930.1	0.000	43	11	2927	8	cytosol
High	Master Protein	AT3G09440.1	0.000	38	16	2356	7	cytosol
High	None	AT2G21330.2	0.000	39	11	4209	6	plastid
High	Master Protein	AT3G46970.1	0.000	38	19	1350	18	cytosol
High	Master Protein	AT1G06680.1	0.000	38	9	4544	7	plastid
High	Master Protein Candidate	AT1G06680.2	0.000	46	9	4544	7	plastid
High	None	AT1G68010.3	0.000	50	12	3480	12	peroxisome
High	Master Protein	AT1G23310.1	0.000	50	18	1895	9	peroxisome
High	Master Protein	AT1G07920.1	0.000	32	10	5587	10	cytosol
High	None	AT5G14740.1	0.000	29	8	5485	3	plastid
High	Master Protein Candidate	AT5G09660.2	0.000	46	7	3293	7	peroxisome
High	Master Protein	AT5G09660.1	0.000	43	7	3293	7	peroxisome
High	Master Protein	AT3G14210.1	0.000	39	10	1975	10	vacuole
High	Master Protein	AT4G24280.1	0.000	32	14	2186	5	plastid
High	Master Protein	AT1G13440.1	0.000	53	12	5259	2	cytosol,nucleus
High	None	AT5G09660.4	0.000	37	6	3141	6	peroxisome
High	None	AT5G09660.3	0.000	40	6	3141	6	peroxisome
High	Master Protein	AT3G04120.1	0.000	50	11	5079	1	cytosol,nucleus
High	None	AT5G09660.5	0.000	39	6	2906	6	peroxisome
High	Master Protein	AT5G49910.1	0.000	23	12	2218	3	plastid
High	Master Protein	AT1G50250.1	0.000	26	12	1335	3	plastid
High	Master Protein Candidate	AT1G76030.1	0.000	44	12	2367	12	golgi,vacuole
High	Master Protein	AT1G20260.1	0.000	44	12	2367	12	vacuole
High	Master Protein	AT4G26530.1	0.000	51	10	1471	9	plastid
High	Master Protein	AT1G79550.1	0.000	56	14	2507	11	cytosol
High	Master Protein	AT3G02090.1	0.000	30	9	1544	9	mitochondrion
High	None	AT4G38510.5	0.000	41	11	2296	11	vacuole
High	None	AT4G38510.1	0.000	41	11	2296	11	vacuole
High	Master Protein Candidate	AT1G07890.6	0.000	65	9	2732	9	cytosol
High	Master Protein	AT1G07890.1	0.000	64	9	2732	9	cytosol
High	Master Protein	AT3G50820.1	0.000	41	11	4497	4	plastid
High	Master Protein	AT3G19170.1	0.000	25	18	1408	18	plastid,mitochondrion
High	Master Protein	AT5G23060.1	0.000	33	10	1624	10	plastid
High	None	AT1G12900.2	0.000	49	13	5026	1	plastid
High	None	AT3G02090.2	0.000	26	8	1459	8	mitochondrion
High	Master Protein	AT1G78900.1	0.000	41	18	1549	18	golgi,vacuole
High	Master Protein	AT4G13940.1	0.000	35	10	2413	5	cytosol
High	Master Protein	AT3G58610.1	0.000	21	7	1606	7	plastid
High	Master Protein	AT2G33150.1	0.000	41	10	1088	10	peroxisome
High	Master Protein	AT4G10340.1	0.000	45	8	2749	8	plastid
High	Master Protein	ATCG00280.1	0.000	27	10	4428	10	plastid
High	Master Protein	AT2G36460.1	0.000	39	8	1542	5	cytosol
High	Master Protein	AT1G20620.1	0.000	36	12	2646	10	peroxisome
High	Master Protein Candidate	AT1G20620.5	0.000	36	12	2646	10	peroxisome
High	Master Protein	AT1G79040.1	0.000	32	4	2213	4	plastid
High	None	AT5G14740.4	0.000	24	7	3615	3	plastid
High	None	AT5G14740.3	0.000	24	7	3615	3	plastid
High	None	AT5G14740.5	0.000	25	7	3615	3	plastid
High	Master Protein	AT1G29930.1	0.000	52	8	5500	1	plastid
High	None	AT5G23060.2	0.000	31	8	1524	8	plastid
High	Master Protein	AT3G55800.1	0.000	33	8	3308	8	plastid
High	None	AT4G13940.2	0.000	39	9	2323	5	cytosol
High	Master Protein Candidate	AT5G02870.2	0.000	29	10	1006	4	cytosol
High	Master Protein	AT5G02870.1	0.000	29	10	1006	4	cytosol
High	Master Protein	AT1G29910.1	0.000	53	8	5282	1	plastid
High	Master Protein	AT2G35370.1	0.000	44	4	1888	3	mitochondrion
High	None	AT3G19170.2	0.000	22	16	1321	16	plastid,mitochondrion
High	Master Protein	AT1G74470.1	0.000	40	13	1402	13	plastid
High	Master Protein	AT5G20720.1	0.000	49	9	2830	9	plastid
High	Master Protein	AT4G21280.1	0.000	45	9	3864	7	plastid
High	None	AT1G20620.2	0.000	39	11	2539	9	peroxisome
High	Master Protein	AT3G48730.1	0.000	36	9	1906	4	plastid
High	Master Protein	AT2G24270.4	0.000	40	12	1809	12	cytosol
High	Master Protein Candidate	AT2G24270.1	0.000	41	12	1809	12	cytosol
High	Master Protein	AT4G01850.1	0.000	54	13	2310	4	cytosol,nucleus
High	Master Protein	AT5G02490.1	0.000	24	10	2219	1	cytosol
High	Master Protein	AT2G42600.1	0.000	22	13	842	10	cytosol
High	Master Protein	AT3G12580.1	0.000	24	11	2009	1	cytosol
High	None	AT4G13940.3	0.000	30	8	2250	4	cytosol
High	Master Protein	AT3G23810.1	0.000	35	9	1174	4	cytosol
High	Master Protein	AT1G32470.1	0.000	43	3	1802	2	mitochondrion
High	Master Protein	ATCG00540.1	0.000	33	9	3215	9	plastid
High	Master Protein	AT5G09810.1	0.000	37	9	2107	4	cytosol
High	Master Protein	AT1G33120.1	0.000	58	9	1486	7	cytosol
High	Master Protein	AT1G04410.1	0.000	37	7	3531	6	vacuole
High	Master Protein	AT3G11630.1	0.000	40	10	2310	3	plastid
High	Master Protein	AT1G11860.3	0.000	27	9	2613	9	mitochondrion
High	Master Protein Candidate	AT1G11860.1	0.000	28	9	2613	9	mitochondrion
High	Master Protein	AT3G09260.1	0.000	27	9	1491	8	endoplasmic reticulum
High	Master Protein	AT3G46780.1	0.000	38	12	1187	12	plastid
High	Master Protein Candidate	AT1G61520.2	0.000	31	6	2642	6	plastid
High	Master Protein	AT1G61520.1	0.000	25	6	2642	6	plastid
High	Master Protein	AT1G06430.1	0.000	28	12	1671	3	plastid
High	None	AT2G24270.2	0.000	35	11	1748	11	cytosol
High	None	AT1G56410.1	0.000	24	9	1998	1	plastid
High	Master Protein	AT1G09340.2	0.000	38	10	2019	10	plastid
High	Master Protein Candidate	AT1G09340.1	0.000	38	10	2019	10	plastid
High	Master Protein	AT3G09820.1	0.000	28	6	1368	4	cytosol
High	Master Protein	AT2G36880.1	0.000	29	7	1991	4	cytosol
High	Master Protein	AT5G54770.1	0.000	30	6	1212	6	plastid
High	None	AT1G07930.2	0.000	33	9	3896	9	cytosol
High	Master Protein	AT3G54050.1	0.000	24	9	1586	9	plastid
High	Master Protein	AT3G55440.1	0.000	52	9	2903	9	cytosol
High	Master Protein	AT5G66190.1	0.000	36	10	1168	10	plastid
High	Master Protein	AT3G04790.1	0.000	43	7	1442	7	plastid
High	Master Protein Candidate	AT3G09630.2	0.000	28	10	963	4	cytosol
High	Master Protein	AT3G09630.1	0.000	28	10	963	4	cytosol
High	Master Protein	AT2G05070.1	0.000	48	7	1607	1	plastid
High	None	AT1G13440.2	0.000	40	9	4052	2	cytosol,nucleus
High	Master Protein Candidate	AT3G27690.1	0.000	48	7	1576	1	plastid
High	Master Protein	AT3G27690.2	0.000	43	7	1576	1	plastid
High	Master Protein Candidate	AT5G06290.2	0.000	44	10	1669	3	plastid
High	Master Protein	AT5G06290.1	0.000	39	10	1669	3	plastid
High	Master Protein	AT3G63490.1	0.000	39	11	1292	11	plastid
High	None	AT1G23310.2	0.000	45	13	1131	5	peroxisome
High	Master Protein Candidate	AT4G35090.2	0.000	41	11	2606	9	peroxisome
High	Master Protein	AT4G35090.1	0.000	40	11	2606	9	peroxisome
High	Master Protein	AT2G37220.1	0.000	48	6	1159	5	plastid
High	Master Protein	AT1G51980.1	0.000	40	10	1059	8	mitochondrion
High	Master Protein	AT1G20020.1	0.000	27	5	1327	1	plastid
High	Master Protein	AT1G02500.1	0.000	41	11	2251	2	cytosol
High	None	AT3G09820.2	0.000	25	5	1342	3	cytosol
High	Master Protein	AT3G25530.1	0.000	37	7	1146	7	cytosol
High	Master Protein Candidate	AT3G25530.2	0.000	39	7	1146	7	cytosol
High	Master Protein	AT2G24200.1	0.000	40	12	818	9	cytosol
High	Master Protein	AT1G48030.1	0.000	44	13	863	9	mitochondrion
High	None	AT2G05100.1	0.000	37	6	1561	0	plastid
High	None	AT2G05100.2	0.000	31	6	1561	0	plastid
High	Master Protein	AT3G25860.1	0.000	38	10	1380	9	plastid
High	None	AT4G35090.3	0.000	33	10	2605	8	peroxisome
High	Master Protein	AT4G14880.1	0.000	52	9	1102	6	cytosol
High	Master Protein Candidate	AT1G70730.1	0.000	32	10	1652	7	cytosol
High	Master Protein	AT1G70730.3	0.000	28	10	1652	7	cytosol
High	Master Protein Candidate	AT3G03250.1	0.000	39	13	1687	6	cytosol
High	Master Protein	AT3G03250.2	0.000	38	13	1687	6	cytosol
High	Master Protein Candidate	AT3G03250.3	0.000	40	13	1687	6	cytosol
High	None	AT2G36460.2	0.000	40	6	1023	5	cytosol
High	None	AT4G13940.4	0.000	40	7	1875	3	cytosol
High	Master Protein	AT1G06950.1	0.000	19	15	1035	15	plastid
High	None	AT1G20620.6	0.000	26	11	2546	9	peroxisome
High	Master Protein	AT3G16420.1	0.000	60	9	833	9	cytosol
High	Master Protein	AT5G63570.1	0.000	34	8	1743	3	plastid
High	Master Protein	AT5G66570.1	0.000	29	9	3594	2	plastid
High	Master Protein Candidate	AT2G21170.2	0.000	40	7	1726	7	plastid
High	Master Protein	AT2G21170.1	0.000	39	7	1726	7	plastid
High	Master Protein Candidate	AT3G18780.2	0.000	30	7	1825	4	cytosol
High	Master Protein Candidate	AT3G18780.1	0.000	30	7	1825	4	cytosol
High	Master Protein	AT1G49240.1	0.000	30	7	1825	4	cytosol
High	Master Protein	AT2G18960.1	0.000	21	13	624	4	plasma membrane
High	Master Protein Candidate	AT1G63770.5	0.000	23	12	847	12	plastid
High	Master Protein Candidate	AT1G63770.4	0.000	25	12	847	12	plastid
High	Master Protein	AT1G63770.3	0.000	23	12	847	12	plastid
High	Master Protein Candidate	AT1G63770.2	0.000	24	12	847	12	plastid
High	Master Protein Candidate	AT1G63770.7	0.000	25	12	847	12	plastid
High	Master Protein	AT1G20020.3	0.000	27	5	1243	1	plastid
High	None	AT5G66190.2	0.000	40	9	1038	9	plastid
High	Master Protein Candidate	AT5G26742.1	0.000	27	14	975	14	plastid
High	Master Protein	AT5G26742.2	0.000	27	14	975	14	plastid
High	Master Protein	AT3G44310.1	0.000	34	7	651	7	cytosol
High	Master Protein	AT5G13650.2	0.000	21	8	1189	8	plastid
High	Master Protein Candidate	AT5G13650.1	0.000	21	8	1189	8	plastid
High	Master Protein	AT3G47520.1	0.000	40	9	1395	8	plastid
High	Master Protein	AT3G22890.1	0.000	34	9	1265	8	cytosol,plastid
High	Master Protein	AT2G43750.1	0.000	36	8	855	7	plastid
High	Master Protein	AT2G30790.1	0.000	34	4	2133	2	plastid
High	Master Protein	AT1G70580.1	0.000	42	12	892	3	peroxisome
High	Master Protein	AT1G09780.1	0.000	34	11	905	5	cytosol
High	None	AT1G51980.2	0.000	39	9	931	7	mitochondrion
High	None	AT2G18960.2	0.000	21	12	621	4	plasma membrane
High	Master Protein	AT5G51820.1	0.000	24	11	1166	11	plastid
High	Master Protein	AT2G27720.1	0.000	66	6	1250	4	cytosol
High	Master Protein	AT4G34200.1	0.000	17	5	1288	5	plastid
High	None	AT1G63770.1	0.000	23	11	802	11	plastid
High	None	AT5G26742.3	0.000	30	13	949	13	plastid
High	Master Protein	AT5G20630.1	0.000	20	2	2702	2	extracellular
High	Master Protein	AT1G22780.1	0.000	36	5	1298	5	cytosol
High	Master Protein	AT4G05180.1	0.000	40	8	2401	6	plastid
High	Master Protein	AT4G13930.1	0.000	30	10	1019	10	cytosol
High	Master Protein	AT1G13930.1	0.000	67	6	1119	6	plastid
High	None	AT4G21280.2	0.000	36	8	2932	6	plastid
High	Master Protein	AT5G35360.3	0.000	28	10	997	10	plastid
High	Master Protein Candidate	AT5G35360.1	0.000	29	10	997	10	plastid
High	Master Protein	AT2G15620.1	0.000	27	9	1022	9	plastid
High	Master Protein	AT5G47700.1	0.000	50	3	491	3	cytosol
High	Master Protein	AT3G08590.1	0.000	30	10	900	4	cytosol
High	None	AT1G20020.2	0.000	29	4	1239	0	plastid
High	None	AT5G63570.2	0.000	36	7	1411	3	plastid
High	Master Protein Candidate	AT4G31990.1	0.000	30	10	1202	9	plastid
High	Master Protein Candidate	AT4G31990.4	0.000	30	10	1202	9	plastid
High	Master Protein	AT4G31990.3	0.000	29	10	1202	9	plastid
High	Master Protein	AT4G02770.1	0.000	31	4	3390	4	plastid
High	Master Protein Candidate	AT1G03130.1	0.000	32	4	3390	4	plastid
High	Master Protein	AT1G23740.1	0.000	42	10	1141	10	plastid
High	Master Protein	AT3G09840.1	0.000	23	12	687	12	cytosol
High	None	AT1G70730.2	0.000	28	9	1409	6	cytosol
High	Master Protein	AT2G34430.1	0.000	48	6	2632	3	plastid
High	None	AT1G20620.4	0.000	32	9	1841	8	peroxisome
High	Master Protein	AT4G34110.1	0.000	30	10	718	9	nucleus
High	Master Protein	AT5G46290.1	0.000	22	5	707	5	plastid
High	Master Protein Candidate	AT5G46290.2	0.000	25	5	707	5	plastid
High	Master Protein	AT3G52960.1	0.000	42	8	843	8	plastid
High	None	AT3G12915.1	0.000	15	7	1224	7	cytosol
High	None	AT3G12915.2	0.000	16	7	857	7	cytosol
High	Master Protein	AT4G04640.1	0.000	49	10	1834	10	plastid
High	Master Protein	AT4G14040.1	0.000	35	10	621	9	cytosol
High	Master Protein Candidate	AT5G60600.2	0.000	21	11	884	11	plastid
High	Master Protein	AT5G60600.1	0.000	21	11	884	11	plastid
High	Master Protein	AT1G67090.1	0.000	23	7	5399	5	plastid
High	Master Protein	AT3G15020.1	0.000	32	5	1213	1	mitochondrion
High	Master Protein Candidate	AT3G15020.2	0.000	34	5	1213	1	mitochondrion
High	Master Protein	AT3G63140.1	0.000	22	6	847	6	plastid
High	Master Protein	AT1G57720.1	0.000	28	9	1056	5	cytosol
High	Master Protein	AT5G17310.2	0.000	32	11	1212	4	extracellular
High	Master Protein	AT5G13630.1	0.000	11	9	450	9	plastid
High	Master Protein	AT3G08580.1	0.000	19	6	2074	6	mitochondrion
High	Master Protein	AT4G23670.1	0.000	62	7	773	6	cytosol
High	Master Protein	AT2G41840.1	0.000	28	7	1320	3	cytosol
High	Master Protein	AT2G30860.1	0.000	44	7	904	7	cytosol
High	Master Protein	AT4G33680.1	0.000	29	7	1057	7	plastid
High	Master Protein	AT1G10760.1	0.000	15	11	703	11	plastid
High	Master Protein	AT2G13360.1	0.000	33	8	1436	8	peroxisome
High	Master Protein Candidate	AT1G66200.1	0.000	41	8	793	5	cytosol
High	Master Protein	AT1G66200.3	0.000	40	8	793	5	cytosol
High	Master Protein Rejected	AT2G34420.1	0.000	47	6	4476	0	plastid
High	Master Protein Candidate	AT3G08530.1	0.000	12	12	666	12	plasma membrane
High	Master Protein	AT3G11130.1	0.000	12	12	666	12	plasma membrane
High	Master Protein	AT4G35450.5	0.000	43	4	667	1	cytosol
High	Master Protein Candidate	AT4G35450.1	0.000	44	4	667	1	cytosol
High	Master Protein	AT1G43670.1	0.000	30	6	817	6	cytosol
High	Master Protein	AT3G59970.3	0.000	19	7	676	7	cytosol
High	Master Protein	AT1G23190.1	0.000	26	9	967	6	cytosol
High	Master Protein	AT2G05710.1	0.000	15	9	1188	6	mitochondrion
High	Master Protein	AT1G58380.1	0.000	27	7	1280	3	cytosol
High	Master Protein Candidate	AT1G58684.1	0.000	27	7	1280	3	cytosol
High	Master Protein	AT3G01480.1	0.000	19	5	660	5	plastid
High	Master Protein	AT1G29900.1	0.000	11	7	559	7	plastid
High	Master Protein	ATCG00270.1	0.000	15	4	1404	4	plastid
High	Master Protein Candidate	AT4G09010.2	0.000	42	8	724	8	plastid
High	Master Protein	AT4G09010.3	0.000	30	8	724	8	plastid
High	Master Protein Candidate	AT4G09010.1	0.000	34	8	724	8	plastid
High	Master Protein	AT2G30110.1	0.000	12	7	377	7	cytosol
High	Master Protein	AT2G27710.1	0.000	57	4	1105	2	cytosol
High	Master Protein	AT1G49760.1	0.000	18	7	421	6	cytosol
High	Master Protein	AT5G14200.1	0.000	38	9	1691	5	plastid
High	Master Protein Candidate	AT5G14200.3	0.000	40	9	1691	5	plastid
High	Master Protein	AT4G30190.2	0.000	16	12	399	3	plasma membrane
High	Master Protein Candidate	AT4G30190.1	0.000	17	12	399	3	plasma membrane
High	Master Protein	AT2G40490.1	0.000	37	9	1028	9	plastid
High	None	AT3G14210.2	0.000	28	5	653	5	vacuole
High	Master Protein	AT5G38410.3	0.000	23	7	5115	3	plastid
High	Master Protein Candidate	AT5G38410.1	0.000	23	7	5115	3	plastid
High	Master Protein Candidate	AT5G38420.1	0.000	23	7	5115	3	plastid
High	Master Protein Candidate	AT5G38410.2	0.000	24	7	5115	3	plastid
High	None	AT2G24200.3	0.000	33	9	562	6	cytosol
High	Master Protein	AT5G36700.1	0.000	35	8	683	8	plastid
High	Master Protein	AT2G33040.1	0.000	30	6	1134	6	mitochondrion
High	Master Protein Candidate	AT3G09200.2	0.000	40	5	1101	3	cytosol
High	Master Protein	AT3G09200.1	0.000	36	5	1101	3	cytosol
High	Master Protein	AT3G23990.1	0.000	27	11	534	7	mitochondrion
High	Master Protein	AT1G53310.1	0.000	14	8	492	5	cytosol
High	Master Protein	ATCG00470.1	0.000	70	6	499	6	plastid
High	Master Protein	AT1G54010.1	0.000	27	6	581	6	vacuole
High	None	AT1G67090.2	0.000	18	4	2918	3	plastid
High	Master Protein	P00761 SWISS-PROT:P00761	0.000	25	4	1658	4
High	Master Protein Candidate	AT1G63940.1	0.000	32	9	879	9	plastid
High	Master Protein Candidate	AT1G63940.4	0.000	32	9	879	9	plastid
High	Master Protein	AT1G63940.2	0.000	31	9	879	9	plastid
High	Master Protein	AT2G47730.1	0.000	46	6	900	6	plastid
High	None	AT5G60600.3	0.000	19	10	603	10	plastid
High	Master Protein	AT2G07698.1	0.000	14	8	1987	7	plastid,mitochondrion
High	Master Protein Candidate	ATMG01190.1	0.000	22	8	1987	7	mitochondrion
High	Master Protein	ATCG00830.1	0.000	22	4	1480	4	plastid
High	Master Protein Candidate	AT5G26780.1	0.000	23	6	1444	1	mitochondrion
High	Master Protein	AT5G26780.2	0.000	23	6	1444	1	mitochondrion
High	Master Protein	AT3G49010.1	0.000	26	4	1146	4	cytosol
High	Master Protein Candidate	AT3G49010.4	0.000	26	4	1146	4	cytosol
High	Master Protein	AT1G09620.1	0.000	18	9	443	9	cytosol
High	None	AT5G17310.4	0.000	35	8	1168	2	extracellular
High	None	AT5G17310.3	0.000	30	8	1168	2	extracellular
High	None	AT5G17310.1	0.000	30	8	1168	2	extracellular
High	Master Protein	AT4G23600.1	0.000	35	9	1373	9	peroxisome
High	None	AT1G20620.7	0.000	32	7	1065	6	peroxisome
High	None	AT5G35360.2	0.000	27	9	775	9	plastid
High	Master Protein	AT4G09650.1	0.000	38	6	647	6	plastid
High	Master Protein	AT3G29320.1	0.000	18	7	251	6	plastid
High	Master Protein Candidate	AT3G26060.1	0.000	29	6	1732	6	plastid
High	Master Protein	AT3G26060.2	0.000	29	6	1732	6	plastid
High	Master Protein Candidate	AT3G26060.3	0.000	41	6	1732	6	plastid
High	None	AT3G12110.1	0.000	20	4	1440	1	cytosol
High	Master Protein	AT5G03940.1	0.000	17	7	996	7	plastid
High	None	AT5G36700.3	0.000	33	7	677	7	plastid
High	Master Protein	AT1G19570.1	0.000	46	7	528	7	peroxisome
High	Master Protein	AT1G78570.1	0.000	16	5	985	4	cytosol
High	Master Protein	AT1G17650.1	0.000	31	6	241	6	plastid
High	Master Protein Candidate	AT1G17650.2	0.000	37	6	241	6	plastid
High	Master Protein	AT5G25980.2	0.000	17	7	1149	7	extracellular
High	Master Protein Candidate	AT5G25980.1	0.000	20	7	1149	7	extracellular
High	Master Protein	AT4G39330.1	0.000	26	5	894	5	cytosol
High	Master Protein Candidate	AT4G39330.2	0.000	31	5	894	5	cytosol
High	Master Protein	AT1G01100.1	0.000	49	2	500	2	cytosol
High	Master Protein	AT5G04590.1	0.000	21	6	570	6	plastid
High	Master Protein	AT5G42650.1	0.000	22	7	491	7	plastid
High	None	AT2G30860.2	0.000	41	6	715	6	cytosol
High	Master Protein	AT2G36250.1	0.000	28	7	711	4	plastid
High	Master Protein	AT4G02930.1	0.000	24	7	448	7	mitochondrion
High	Master Protein	AT1G09640.1	0.000	21	6	815	2	cytosol
High	None	AT4G23600.3	0.000	34	8	1354	8	peroxisome
High	Master Protein	AT1G18080.1	0.000	20	5	726	5	cytosol
High	Master Protein	AT2G45290.1	0.000	13	7	1363	2	plastid
High	Master Protein	AT2G43710.1	0.000	30	8	437	7	plastid
High	Master Protein Candidate	AT2G43710.2	0.000	30	8	437	7	plastid
High	Master Protein	AT4G37910.1	0.000	16	8	504	5	mitochondrion
High	Master Protein	AT5G67360.1	0.000	17	5	402	5	extracellular
High	Master Protein	AT5G15450.1	0.000	16	9	235	9	plastid
High	Master Protein	AT2G29630.1	0.000	18	6	296	6	plastid
High	Master Protein Candidate	AT4G24620.2	0.000	14	4	751	4	plastid
High	Master Protein	AT4G24620.1	0.000	13	4	751	4	plastid
High	Master Protein	AT3G52990.1	0.000	17	5	907	5	cytosol
High	Master Protein	AT5G63400.1	0.000	41	6	470	6	mitochondrion
High	Master Protein	AT4G35830.1	0.000	13	8	649	5	cytosol,mitochondrion
High	Master Protein	AT2G37660.1	0.000	22	3	2020	3	plastid
High	Master Protein	AT4G01310.1	0.000	29	6	1276	6	plastid
High	Master Protein	AT5G13510.1	0.000	16	2	838	2	plastid
High	Master Protein	AT4G28520.1	0.000	22	7	121	7	vacuole
High	Master Protein	AT1G15820.1	0.000	40	6	943	6	plastid
High	Master Protein Candidate	AT1G31180.1	0.000	30	8	1541	4	plastid
High	Master Protein	AT1G31180.2	0.000	29	8	1541	4	plastid
High	Master Protein	AT5G56500.1	0.000	14	7	1518	1	plastid
High	Master Protein	AT1G80560.1	0.000	32	7	1637	3	plastid
High	Master Protein	AT4G02530.2	0.000	29	5	753	5	plastid
High	Master Protein Candidate	AT4G02530.1	0.000	36	5	753	5	plastid
High	None	AT5G13630.2	0.000	10	6	345	6	plastid
High	Master Protein	AT1G56110.1	0.000	16	4	456	4	nucleus
High	Master Protein	AT5G53460.1	0.000	8	8	675	8	plastid
High	None	AT2G36250.4	0.000	28	6	690	3	plastid
High	Master Protein	AT5G45390.1	0.000	24	4	4257	4	plastid
High	None	AT3G63490.2	0.000	27	6	564	6	plastid
High	Master Protein	AT5G38430.1	0.000	23	7	4379	3	plastid
High	None	AT5G46290.3	0.000	16	4	474	4	plastid
High	Master Protein Candidate	AT2G17360.1	0.000	32	6	886	6	cytosol
High	Master Protein	AT5G07090.1	0.000	32	6	886	6	cytosol
High	Master Protein Candidate	AT5G07090.2	0.000	34	6	886	6	cytosol
High	Master Protein	AT3G46520.1	0.000	20	4	1315	1	cytosol
High	Master Protein Candidate	AT5G59370.1	0.000	20	4	1315	1	cytosol
High	None	AT1G66200.2	0.000	33	5	635	4	cytosol
High	Master Protein	AT3G56940.1	0.000	19	6	287	6	plastid
High	None	AT1G49630.5	0.000	11	8	511	8	plastid,mitochondrion
High	None	AT1G49630.1	0.000	10	8	511	8	plastid,mitochondrion
High	None	AT3G52990.2	0.000	16	4	899	4	cytosol
High	Master Protein	AT1G43170.1	0.000	24	8	688	8	cytosol
High	None	AT4G35830.2	0.000	14	7	532	5	cytosol,mitochondrion
High	Master Protein	AT5G47210.1	0.000	20	5	395	3	nucleus
High	None	AT2G27720.2	0.000	36	4	857	2	cytosol
High	None	AT2G27720.3	0.000	37	4	857	2	cytosol
High	None	AT2G27720.4	0.000	52	4	857	2	cytosol
High	Master Protein	AT4G39460.1	0.000	22	4	641	4	plastid
High	Master Protein	AT3G18890.1	0.000	15	4	451	4	plastid
High	Master Protein	AT3G08940.2	0.000	32	6	1391	5	plastid
High	Master Protein	AT3G48110.1	0.000	9	5	1261	5	plastid
High	Master Protein	AT2G43030.1	0.000	31	5	1106	5	plastid
High	Master Protein	AT3G47070.1	0.000	41	5	1648	5	plastid
High	Master Protein	AT5G09650.1	0.000	25	6	1075	6	plastid
High	Master Protein	AT2G33210.1	0.000	19	7	571	3	mitochondrion
High	Master Protein Candidate	AT2G33210.2	0.000	19	7	571	3	mitochondrion
High	Master Protein	AT2G41220.1	0.000	5	5	733	1	plastid
High	Master Protein	AT4G35450.4	0.000	44	4	511	1	cytosol
High	Master Protein	AT3G14930.1	0.000	14	3	448	3	plastid
High	Master Protein Candidate	AT3G14930.3	0.000	17	3	448	3	plastid
High	Master Protein Candidate	AT4G03280.2	0.000	21	3	1237	3	plastid
High	Master Protein	AT4G03280.1	0.000	20	3	1237	3	plastid
High	None	AT3G14940.1	0.000	8	5	371	2	cytosol
High	Master Protein	AT3G15730.1	0.000	15	7	315	7	cytosol
High	Master Protein	AT5G01600.1	0.000	35	6	470	6	plastid
High	Master Protein	AT1G33590.2	0.000	24	6	524	6	extracellular
High	Master Protein Candidate	AT1G33590.1	0.000	26	6	524	6	extracellular
High	Master Protein Candidate	AT1G33590.3	0.000	24	6	524	6	extracellular
High	Master Protein	AT5G58290.1	0.000	19	5	1137	4	cytosol,nucleus
High	Master Protein	AT3G63190.1	0.000	28	6	623	6	plastid
High	Master Protein	AT1G11910.2	0.000	19	6	730	6	vacuole
High	Master Protein Candidate	AT1G11910.1	0.000	19	6	730	6	vacuole
High	None	AT4G23600.2	0.000	36	7	1302	7	peroxisome
High	Master Protein	AT3G04840.1	0.000	29	5	626	3	cytosol
High	Master Protein Rejected	AT2G42100.1	0.000	12	2	681	0	cytosol
High	Master Protein	AT1G65930.1	0.000	17	6	1205	6	cytosol
High	Master Protein	AT3G57560.1	0.000	20	4	324	4	plastid
High	Master Protein	AT5G03300.1	0.000	27	5	350	3	cytosol
High	Master Protein Candidate	AT2G43910.2	0.000	35	4	1044	4	cytosol
High	Master Protein	AT2G43910.1	0.000	34	4	1044	4	cytosol
High	Master Protein	AT4G04020.1	0.000	31	6	392	5	plastid
High	Master Protein	AT3G14067.1	0.000	16	5	288	5	extracellular
High	Master Protein	AT4G34870.1	0.000	19	2	642	2	cytosol
High	None	AT2G36580.1	0.000	12	4	749	4	cytosol,plasma membrane
High	None	AT5G14200.2	0.000	43	7	466	4	plastid
High	Master Protein	AT1G55480.1	0.000	24	5	654	5	plastid
High	Master Protein	AT3G25520.1	0.000	21	6	668	6	cytosol
High	Master Protein Candidate	AT5G39740.1	0.000	21	6	668	6	cytosol
High	Master Protein	AT4G26970.1	0.000	10	7	545	6	mitochondrion
High	Master Protein	AT4G01690.1	0.000	21	6	659	6	plastid
High	Master Protein	AT1G51060.1	0.000	52	4	551	1	nucleus
High	Master Protein Candidate	AT4G27230.1	0.000	52	4	551	1	nucleus
High	Master Protein Candidate	AT5G54640.1	0.000	52	4	551	1	nucleus
High	Master Protein	AT2G44060.1	0.000	30	8	549	8	cytosol
High	Master Protein	AT1G20340.1	0.000	14	1	716	1	plastid
High	Master Protein	AT2G19730.1	0.000	34	3	930	2	cytosol
High	Master Protein Candidate	AT4G08390.3	0.000	23	5	340	5	plastid,mitochondrion
High	Master Protein	AT4G08390.1	0.000	23	5	340	5	plastid,mitochondrion
High	Master Protein	AT1G78850.1	0.000	15	4	480	4	extracellular
High	Master Protein	AT1G50200.2	0.000	9	5	685	5	mitochondrion
High	Master Protein Candidate	AT1G50200.1	0.000	9	5	685	5	mitochondrion
High	Master Protein Candidate	AT1G03630.2	0.000	17	5	414	4	plastid
High	Master Protein	AT1G03630.1	0.000	17	5	414	4	plastid
High	Master Protein	AT1G05190.1	0.000	39	8	661	8	plastid
High	Master Protein	AT5G02240.1	0.000	28	4	415	4	cytosol
High	None	AT5G58420.1	0.000	27	5	782	5	cytosol
High	Master Protein	AT3G11940.1	0.000	42	7	390	1	cytosol
High	None	AT1G43170.4	0.000	28	7	418	7	cytosol
High	Master Protein	AT2G05990.1	0.000	24	7	831	7	plastid
High	Master Protein	AT1G02780.1	0.000	20	2	622	2	cytosol
High	None	AT3G57490.1	0.000	14	4	824	1	cytosol
High	Master Protein	AT4G17520.1	0.000	21	4	367	3	nucleus
High	Master Protein	AT4G28750.1	0.000	47	5	2681	2	plastid
High	Master Protein	AT1G54270.2	0.000	21	6	745	6	cytosol
High	Master Protein Candidate	AT3G13920.4	0.000	21	6	745	6	cytosol
High	Master Protein	AT1G54780.1	0.000	33	6	1124	6	plastid
High	None	AT1G49630.4	0.000	11	7	484	7	plastid,mitochondrion
High	Master Protein	AT4G09000.1	0.000	31	4	437	3	cytosol
High	Master Protein	AT1G14810.1	0.000	33	8	523	8	plastid
High	Master Protein	AT3G20390.2	0.000	28	5	913	5	plastid
High	Master Protein Candidate	AT3G20390.1	0.000	39	5	913	5	plastid
High	Master Protein	AT4G09320.1	0.000	43	5	1191	5	cytosol
High	None	AT5G03340.1	0.000	12	8	543	8	cytosol
High	Master Protein	ATCG00130.1	0.000	35	5	499	5	plastid
High	Master Protein	AT1G32990.1	0.000	27	4	718	4	plastid
High	Master Protein	AT3G05060.1	0.000	12	3	391	3	nucleus
High	None	AT5G03300.2	0.000	24	4	347	2	cytosol
High	Master Protein	AT2G18020.1	0.000	34	6	642	1	cytosol
High	Master Protein	AT1G18500.1	0.000	15	5	749	5	plastid
High	Master Protein	AT5G15090.1	0.000	26	4	403	4	mitochondrion
High	Master Protein	AT4G34670.1	0.000	21	5	596	3	cytosol
High	Master Protein	AT3G22460.1	0.000	28	4	414	1	cytosol
High	Master Protein	AT4G00810.1	0.000	50	3	122	3	cytosol
High	Master Protein	AT3G22960.1	0.000	15	5	520	5	plastid
High	Master Protein Candidate	AT2G16600.2	0.000	28	3	443	3	cytosol
High	Master Protein	AT2G16600.1	0.000	25	3	443	3	cytosol
High	Master Protein	AT5G20290.1	0.000	31	5	778	5	cytosol,nucleus
High	Master Protein	AT5G19510.1	0.000	27	4	804	4	cytosol
High	None	AT4G28520.3	0.000	22	6	108	6	vacuole
High	Master Protein Candidate	AT1G44575.2	0.000	18	3	574	3	plastid
High	Master Protein	AT1G44575.1	0.000	14	3	574	3	plastid
High	Master Protein Candidate	AT4G29040.1	0.000	21	5	435	5	cytosol,nucleus
High	Master Protein	AT2G20140.1	0.000	21	5	435	5	cytosol,nucleus
High	None	AT2G29630.4	0.000	19	5	251	5	plastid
High	Master Protein	AT3G62030.2	0.000	21	4	669	4	plastid
High	Master Protein Candidate	AT3G62030.1	0.000	25	4	669	4	plastid
High	Master Protein Candidate	AT3G62030.3	0.000	25	4	669	4	plastid
High	Master Protein	AT5G55220.1	0.000	20	8	764	8	plastid
High	Master Protein	AT3G46740.1	0.000	12	6	404	6	plastid
High	Master Protein	AT5G62790.1	0.000	27	7	173	7	plastid
High	Master Protein	AT2G20360.1	0.000	27	6	459	6	mitochondrion
High	Master Protein	AT3G52750.1	0.000	21	5	357	2	plastid
High	Master Protein	AT5G49460.1	0.000	15	6	547	3	cytosol
High	Master Protein	AT5G16710.1	0.000	38	6	748	6	plastid
High	Master Protein	AT5G41670.1	0.000	14	4	532	2	mitochondrion
High	None	AT1G54270.1	0.000	18	5	740	5	cytosol
High	None	AT3G13920.3	0.000	18	5	740	5	cytosol
High	None	AT3G13920.1	0.000	18	5	740	5	cytosol
High	Master Protein	AT3G57610.1	0.000	18	6	356	6	plastid
High	Master Protein	AT5G20890.1	0.000	15	4	561	4	cytosol
High	Master Protein	AT1G34430.1	0.000	27	7	376	6	plastid
High	Master Protein Candidate	AT5G09510.1	0.000	41	3	1035	3	cytosol
High	Master Protein Candidate	AT1G04270.2	0.000	42	3	1035	3	cytosol
High	Master Protein	AT1G04270.1	0.000	41	3	1035	3	cytosol
High	Master Protein	AT1G31330.1	0.000	18	3	1002	3	plastid
High	Master Protein	AT5G61410.1	0.000	32	4	614	4	plastid
High	Master Protein	AT2G37270.1	0.000	42	7	309	1	cytosol
High	Master Protein	AT4G16143.1	0.000	20	6	246	6	nucleus
High	Master Protein	AT2G21530.1	0.000	37	5	589	5	plastid
High	Master Protein	AT4G27440.1	0.000	11	3	396	2	plastid
High	Master Protein	AT5G01530.1	0.000	17	5	1022	4	plastid
High	None	AT3G49010.5	0.000	16	1	303	1	cytosol
High	Master Protein	AT3G63410.1	0.000	29	5	450	5	plastid
High	Master Protein	AT1G17220.1	0.000	7	5	202	5	plastid
High	Master Protein	ATCG00340.1	0.000	8	4	2477	4	plastid
High	Master Protein	AT4G14030.1	0.000	26	7	287	6	cytosol
High	Master Protein	AT5G19220.1	0.000	15	6	421	6	plastid
High	None	AT1G63940.3	0.000	28	7	515	7	plastid
High	Master Protein	AT3G11250.1	0.000	23	3	733	1	cytosol
High	Master Protein Candidate	AT4G34050.1	0.000	16	2	172	2	cytosol
High	Master Protein	AT4G34050.3	0.000	14	2	172	2	cytosol
High	Master Protein	AT5G23120.2	0.000	18	5	641	5	plastid
High	Master Protein Candidate	AT5G23120.1	0.000	19	5	641	5	plastid
High	Master Protein	AT3G44890.1	0.000	33	5	804	5	plastid
High	Master Protein	AT1G17880.1	0.000	30	4	719	4	nucleus
High	None	AT4G08390.4	0.000	18	4	310	4	plastid,mitochondrion
High	Master Protein	AT2G37620.1	0.000	16	3	1014	1	cytosol
High	Master Protein Candidate	AT3G49680.2	0.000	13	3	299	3	plastid
High	Master Protein	AT3G49680.1	0.000	13	3	299	3	plastid
High	Master Protein	AT2G20610.1	0.000	21	6	525	6	cytosol
High	Master Protein	AT5G23540.1	0.000	35	6	395	6	cytosol,nucleus
High	Master Protein	AT1G64190.1	0.000	15	4	537	1	plastid
High	None	AT3G01480.2	0.000	12	3	203	3	plastid
High	Master Protein	AT3G03960.1	0.000	18	6	250	6	cytosol
High	None	AT1G09640.2	0.000	20	3	345	2	cytosol
High	Master Protein	AT1G30230.2	0.000	24	5	488	3	cytosol
High	Master Protein Candidate	AT1G30230.1	0.000	27	5	488	3	cytosol
High	None	AT4G09000.2	0.000	16	3	318	2	cytosol
High	Master Protein	AT3G04550.1	0.000	20	5	501	5	plastid
High	None	AT3G22460.2	0.000	31	3	392	0	cytosol
High	None	AT5G63400.2	0.000	36	4	427	4	mitochondrion
High	Master Protein	ATCG00800.1	0.000	21	4	1004	4	plastid
High	Master Protein	AT3G05530.1	0.000	21	5	785	4	cytosol,nucleus
High	Master Protein	AT1G02560.1	0.000	24	4	191	4	plastid
High	Master Protein	AT1G03880.1	0.000	16	4	148	4	endoplasmic reticulum
High	Master Protein	AT3G02360.1	0.000	11	3	572	1	peroxisome
High	Master Protein	AT3G57290.1	0.000	14	4	437	4	cytosol
High	Master Protein	AT5G14910.1	0.000	20	2	421	2	plastid
High	None	AT4G28520.2	0.000	14	3	87	3	vacuole
High	None	AT4G28520.4	0.000	14	3	87	3	vacuole
High	None	AT4G28520.5	0.000	15	3	87	3	vacuole
High	Master Protein	AT1G62380.1	0.000	30	5	146	4	golgi
High	Master Protein	AT5G57350.1	0.000	9	6	184	1	plasma membrane
High	Master Protein	AT4G32260.1	0.000	16	3	517	3	plastid
High	Master Protein	AT5G54270.1	0.000	40	4	299	4	plastid
High	Master Protein	AT3G23400.1	0.000	30	5	580	5	plastid
High	Master Protein	AT5G11670.1	0.000	20	7	466	7	cytosol
High	None	AT3G53230.1	0.000	11	7	465	7	cytosol,nucleus
High	Master Protein	AT4G33030.1	0.000	14	4	222	4	plastid
High	Master Protein	AT3G52880.2	0.000	17	5	417	5	peroxisome
High	Master Protein Candidate	AT3G52880.1	0.000	19	5	417	5	peroxisome
High	Master Protein	AT5G27470.1	0.000	19	6	478	6	cytosol
High	Master Protein	AT3G14790.2	0.000	5	2	571	1	cytosol
High	Master Protein Candidate	AT3G14790.1	0.000	5	2	571	1	cytosol
High	Master Protein	AT3G11510.1	0.000	44	6	799	1	cytosol
High	Master Protein Candidate	AT3G53430.1	0.000	31	4	891	4	cytosol
High	Master Protein	AT2G37190.1	0.000	31	4	891	4	cytosol
High	Master Protein	AT1G78380.1	0.000	27	5	903	5	cytosol
High	None	AT3G13920.2	0.000	13	4	676	4	cytosol
High	None	AT3G13920.5	0.000	13	4	676	4	cytosol
High	Master Protein	AT1G32200.1	0.000	19	5	289	5	plastid
High	None	AT1G78860.1	0.000	11	3	394	3	extracellular
High	Master Protein	AT5G08280.1	0.000	20	6	724	6	plastid
High	Master Protein	AT1G73230.1	0.000	55	5	743	5	nucleus
High	Master Protein	AT4G13430.1	0.000	17	6	216	6	plastid
High	Master Protein	AT1G29670.2	0.000	17	4	265	4	extracellular
High	Master Protein Candidate	AT1G29670.1	0.000	20	4	265	4	extracellular
High	Master Protein	AT1G09750.1	0.000	7	2	347	2	extracellular
High	Master Protein	AT4G11420.1	0.000	10	5	192	5	cytosol,nucleus
High	None	AT2G27710.4	0.000	33	3	784	1	cytosol
High	Master Protein	AT4G22240.1	0.000	28	5	309	4	plastid
High	Master Protein	AT1G52400.1	0.000	13	4	239	4	peroxisome
High	None	AT4G18360.2	0.000	13	3	981	1	peroxisome
High	None	AT4G18360.1	0.000	11	3	981	1	peroxisome
High	Master Protein	AT2G40840.1	0.000	7	5	438	5	cytosol
High	Master Protein	AT3G48560.1	0.000	11	5	119	5	plastid
High	Master Protein	AT3G24503.1	0.000	17	5	197	5	cytosol
High	Master Protein Candidate	AT3G22200.1	0.000	19	4	471	4	mitochondrion
High	Master Protein	AT3G22200.2	0.000	19	4	471	4	mitochondrion
High	Master Protein	AT4G37980.1	0.000	24	4	604	4	cytosol
High	Master Protein	AT1G71500.1	0.000	20	4	495	4	plastid
High	Master Protein	AT1G23820.1	0.000	27	6	320	4	cytosol
High	Master Protein Candidate	AT1G23820.2	0.000	28	6	320	4	cytosol
High	Master Protein	AT2G36160.1	0.000	44	6	581	1	cytosol
High	Master Protein	AT5G44120.3	0.000	12	3	118	3	vacuole
High	Master Protein Candidate	AT5G44120.2	0.000	16	3	118	3	vacuole
High	Master Protein Candidate	AT5G44120.1	0.000	20	3	118	3	vacuole
High	Master Protein Candidate	AT1G45000.2	0.000	28	5	701	4	cytosol,nucleus
High	Master Protein	AT1G45000.1	0.000	24	5	701	4	cytosol,nucleus
High	Master Protein	AT4G36130.1	0.000	34	6	390	1	cytosol
High	None	AT1G74040.1	0.000	10	4	643	4	plastid
High	Master Protein	AT1G78830.1	0.000	13	3	277	3	extracellular
High	Master Protein	AT5G13450.1	0.000	35	7	606	7	mitochondrion
High	None	AT4G01690.2	0.000	19	5	483	5	plastid
High	Master Protein	AT1G17290.1	0.000	10	3	242	3	mitochondrion
High	Master Protein	AT1G52510.1	0.000	18	4	295	4	plastid
High	None	AT5G47210.3	0.000	13	3	232	2	nucleus
High	Master Protein	AT5G55230.2	0.000	8	2	69	2	cytosol
High	Master Protein Candidate	AT5G55230.1	0.000	8	2	69	2	cytosol
High	Master Protein	AT3G54640.1	0.000	25	5	263	5	plastid
High	None	AT2G20610.2	0.000	18	5	503	5	cytosol
High	Master Protein	AT4G03520.1	0.000	17	2	234	2	plastid
High	Master Protein Candidate	AT4G03520.2	0.000	44	2	234	2	plastid
High	Master Protein	AT5G52920.1	0.000	18	5	172	5	plastid
High	Master Protein	AT3G61440.1	0.000	20	6	624	6	mitochondrion
High	Master Protein	AT5G16620.1	0.000	13	3	179	3	plastid
High	Master Protein	AT3G06650.1	0.000	10	4	356	1	cytosol
High	Master Protein	AT1G77490.1	0.000	19	5	190	5	plastid
High	Master Protein Candidate	AT1G77490.2	0.000	20	5	190	5	plastid
High	Master Protein	AT3G17240.1	0.000	24	7	321	3	mitochondrion
High	Master Protein	AT2G20580.1	0.000	14	7	123	7	cytosol,nucleus
High	Master Protein	AT2G35040.1	0.000	16	4	215	4	plastid
High	Master Protein Candidate	AT2G35040.2	0.000	17	4	215	4	plastid
High	Master Protein	AT5G17990.1	0.000	18	5	207	5	plastid
High	Master Protein	AT5G61170.1	0.000	30	4	481	2	cytosol
High	Master Protein	AT1G65980.1	0.000	41	3	212	3	cytosol
High	Master Protein	AT3G16470.1	0.000	33	6	531	6	cytosol
High	Master Protein	AT1G74920.1	0.000	15	4	92	4	cytosol
High	Master Protein	AT1G78630.1	0.000	38	5	247	5	plastid
High	Master Protein	AT4G18100.1	0.000	38	5	490	2	cytosol
High	Master Protein	AT1G10290.1	0.000	11	6	171	2	golgi
High	Master Protein	AT1G50480.1	0.000	17	5	333	5	cytosol
High	None	AT3G56940.2	0.000	18	5	223	5	plastid
High	Master Protein	AT3G08740.1	0.000	30	4	348	4	plastid
High	Master Protein	AT1G12840.1	0.000	19	4	362	4	golgi,vacuole
High	Master Protein	AT5G53480.1	0.000	7	3	179	3	cytosol,nucleus,plastid
High	Master Protein	ATCG00790.1	0.000	32	3	633	3	plastid
High	Master Protein	AT5G48230.2	0.000	7	1	306	1	peroxisome
High	Master Protein Candidate	AT5G48230.1	0.000	7	1	306	1	peroxisome
High	Master Protein	AT1G47260.1	0.000	35	5	219	4	mitochondrion
High	Master Protein	AT1G73060.1	0.000	19	3	275	3	plastid
High	Master Protein	AT4G18480.1	0.000	26	5	556	2	plastid
High	Master Protein	AT2G20420.1	0.000	14	3	151	3	mitochondrion
High	Master Protein Candidate	AT3G53650.1	0.000	11	1	609	1	nucleus
High	Master Protein Candidate	AT3G45980.1	0.000	10	1	609	1	nucleus
High	Master Protein Candidate	AT2G37470.1	0.000	11	1	609	1	nucleus
High	Master Protein Candidate	AT5G22880.1	0.000	10	1	609	1	nucleus
High	Master Protein	AT2G28720.1	0.000	10	1	609	1	nucleus
High	Master Protein Candidate	AT5G02570.1	0.000	11	1	609	1	nucleus
High	Master Protein Candidate	AT1G07790.1	0.000	10	1	609	1	nucleus
High	Master Protein Candidate	AT3G46030.1	0.000	10	1	609	1	nucleus
High	Master Protein Candidate	AT5G59910.1	0.000	10	1	609	1	nucleus
High	Master Protein	AT5G20980.1	0.000	4	3	1132	1	plastid
High	Master Protein	AT3G52150.1	0.000	19	3	321	3	plastid
High	Master Protein	ATCG00350.1	0.000	6	4	670	4	plastid
High	Master Protein	AT2G01250.1	0.000	22	5	638	3	cytosol
High	Master Protein	AT2G47510.1	0.000	18	5	222	5	mitochondrion
High	None	AT5G62790.2	0.000	22	6	161	6	plastid
High	Master Protein	AT5G16970.1	0.000	22	3	103	3	cytosol
High	Master Protein	AT3G47470.1	0.000	16	2	1404	2	plastid
High	Master Protein Candidate	AT1G72370.2	0.000	18	4	679	4	cytosol
High	Master Protein	AT1G72370.1	0.000	18	4	679	4	cytosol
High	Master Protein	ATCG00020.1	0.000	12	3	1012	3	plastid
High	Master Protein	AT1G05010.1	0.000	24	4	154	3	golgi
High	Master Protein	AT5G45930.1	0.000	21	4	505	1	plastid
High	Master Protein	AT5G03630.1	0.000	17	5	221	5	cytosol
High	Master Protein	AT3G52580.1	0.000	37	5	483	1	cytosol
High	Master Protein Candidate	AT3G10920.2	0.000	34	5	164	5	mitochondrion
High	Master Protein	AT3G10920.1	0.000	34	5	164	5	mitochondrion
High	Master Protein	AT1G24020.1	0.000	38	4	869	4	golgi
High	Master Protein	AT2G01140.1	0.000	15	4	846	2	plastid
High	Master Protein	AT5G28500.1	0.000	16	4	417	4	plastid
High	Master Protein	AT1G70410.2	0.000	22	4	195	4	plasma membrane
High	Master Protein Candidate	AT1G70410.1	0.000	24	4	195	4	plasma membrane
High	Master Protein Candidate	AT3G52140.2	0.000	5	4	70	4	cytosol
High	Master Protein Candidate	AT3G52140.1	0.000	5	4	70	4	cytosol
High	Master Protein Candidate	AT3G52140.3	0.000	5	4	70	4	cytosol
High	Master Protein	AT3G52140.4	0.000	5	4	70	4	cytosol
High	Master Protein	AT2G38230.1	0.000	25	6	727	4	cytosol
High	Master Protein	AT2G17265.1	0.000	20	3	259	3	plastid
High	Master Protein Candidate	AT5G65620.1	0.000	14	6	226	3	plastid
High	Master Protein	AT5G65620.2	0.000	14	6	226	3	plastid
High	Master Protein	AT2G31670.1	0.000	17	2	358	2	peroxisome
High	Master Protein	AT3G02560.1	0.000	36	5	335	3	cytosol
High	Master Protein	AT4G30920.1	0.000	13	5	339	2	plastid
High	None	AT3G16470.2	0.000	28	5	530	5	cytosol
High	Master Protein	AT1G59610.1	0.000	9	5	174	1	plasma membrane
High	Master Protein	AT3G55410.1	0.000	8	4	45	4	mitochondrion
High	Master Protein	AT1G79870.1	0.000	21	3	300	3	cytosol
High	Master Protein	AT2G20270.1	0.000	23	2	394	2	plastid
High	Master Protein Candidate	AT1G24510.2	0.000	6	1	342	1	cytosol
High	Master Protein Candidate	AT1G24510.3	0.000	6	1	342	1	cytosol
High	Master Protein	AT1G24510.1	0.000	5	1	342	1	cytosol
High	Master Protein	AT2G23350.1	0.000	15	5	445	5	cytosol
High	Master Protein	AT1G80480.1	0.000	17	5	242	5	plastid
High	Master Protein	AT2G42520.1	0.000	16	7	241	3	nucleus
High	Master Protein	AT3G47950.1	0.000	8	5	119	2	plasma membrane
High	Master Protein Candidate	AT5G62670.1	0.000	8	5	119	2	plasma membrane
High	Master Protein	AT1G62180.1	0.000	15	4	359	3	plastid
High	Master Protein Candidate	AT1G62180.2	0.000	15	4	359	3	plastid
High	Master Protein	AT2G40100.1	0.000	29	5	350	5	plastid
High	Master Protein Candidate	AT1G27450.1	0.000	14	2	1262	2	cytosol
High	Master Protein Candidate	AT1G27450.2	0.000	19	2	1262	2	cytosol
High	Master Protein	AT1G27450.3	0.000	12	2	1262	2	cytosol
High	Master Protein	AT1G29880.1	0.000	10	5	363	5	cytosol
High	Master Protein	AT5G43940.1	0.000	17	3	266	3	peroxisome
High	None	AT5G47210.2	0.000	10	2	106	2	nucleus
High	None	AT3G08940.1	0.000	35	4	656	3	plastid
High	Master Protein Candidate	AT3G23600.2	0.000	16	2	430	2	cytosol
High	Master Protein	AT3G23600.1	0.000	15	2	430	2	cytosol
High	None	AT4G18360.3	0.000	12	2	629	0	peroxisome
High	Master Protein	AT1G35720.1	0.000	26	6	234	6	peroxisome
High	Master Protein	AT1G48350.1	0.000	24	3	190	3	plastid
High	Master Protein	AT4G34620.1	0.000	47	3	593	3	plastid
High	Master Protein	AT1G09310.1	0.000	24	2	300	2	cytosol
High	Master Protein	AT3G58510.1	0.000	16	6	256	2	nucleus
High	Master Protein	AT5G19990.1	0.000	18	5	575	4	cytosol,nucleus
High	Master Protein Candidate	AT5G19990.2	0.000	20	5	575	4	cytosol,nucleus
High	Master Protein Candidate	AT5G20000.1	0.000	18	5	575	4	cytosol,nucleus
High	Master Protein	AT1G30580.1	0.000	18	4	371	4	cytosol
High	Master Protein	AT5G57870.1	0.000	8	4	273	4	cytosol,nucleus
High	Master Protein	AT1G17100.1	0.000	22	2	135	2	extracellular
High	Master Protein	AT2G45300.1	0.000	16	5	143	5	plastid
High	None	AT3G61440.2	0.000	22	5	589	5	mitochondrion
High	Master Protein	AT1G06690.1	0.000	14	3	491	3	plastid
High	None	AT5G03690.2	0.000	9	2	519	0	mitochondrion
High	Master Protein	AT2G44920.2	0.000	27	3	133	3	plastid
High	Master Protein	AT4G33510.1	0.000	16	5	135	4	plastid
High	Master Protein	AT2G44640.1	0.000	13	3	192	3	plastid
High	Master Protein	AT4G17530.1	0.000	31	4	261	3	cytosol
High	Master Protein Candidate	AT5G47200.1	0.000	31	4	261	3	golgi,endoplasmic reticulum
High	Master Protein	AT1G74260.1	0.000	8	8	107	8	plastid,mitochondrion
High	Master Protein	AT3G20670.1	0.000	52	4	334	1	nucleus
High	Master Protein	AT5G48300.1	0.000	16	5	97	5	plastid
High	Master Protein	AT2G32240.1	0.000	6	4	77	4	endoplasmic reticulum
High	Master Protein	AT1G16880.1	0.000	16	3	280	3	plastid
High	Master Protein	AT3G43540.1	0.000	22	4	177	4	plastid
High	Master Protein	AT1G09590.1	0.000	19	2	457	2	cytosol
High	Master Protein Candidate	AT1G57660.1	0.000	19	2	457	2	cytosol
High	Master Protein	AT2G22780.1	0.000	26	4	170	4	peroxisome
High	Master Protein	AT3G27830.1	0.000	36	3	578	3	plastid
High	Master Protein Candidate	AT3G27850.1	0.000	36	3	578	3	plastid
High	Master Protein	AT4G01800.3	0.000	9	7	104	7	plastid
High	Master Protein Candidate	AT4G01800.1	0.000	9	7	104	7	plastid
High	Master Protein	AT5G19820.1	0.000	9	5	77	5	golgi
High	None	AT2G43910.3	0.000	36	3	467	3	cytosol
High	Master Protein	AT4G29410.1	0.000	29	3	506	2	cytosol
High	Master Protein	AT1G16350.1	0.000	9	2	114	2	peroxisome
High	Master Protein	AT1G76080.1	0.000	23	4	140	4	plastid
High	None	AT1G79870.2	0.000	19	2	297	2	cytosol
High	Master Protein	AT3G24430.1	0.000	19	5	108	5	plastid
High	None	AT2G40010.1	0.000	15	2	469	0	cytosol
High	Master Protein	AT5G13420.1	0.000	14	3	257	3	plastid
High	Master Protein	AT2G44650.1	0.000	28	2	321	2	plastid
High	Master Protein Candidate	AT5G48880.1	0.000	19	4	106	3	peroxisome
High	Master Protein	AT5G48880.2	0.000	17	4	106	3	peroxisome
High	Master Protein	AT3G29360.1	0.000	17	5	152	3	extracellular
High	Master Protein Candidate	AT5G16390.2	0.000	16	3	771	3	plastid
High	Master Protein	AT5G16390.1	0.000	14	3	771	3	plastid
High	None	AT1G52400.2	0.000	12	3	152	3	peroxisome
High	Master Protein	AT3G61470.1	0.000	18	2	395	2	plastid
High	Master Protein	AT4G23100.1	0.000	11	4	296	4	plastid
High	Master Protein	AT3G27925.1	0.000	12	3	199	3	plastid
High	Master Protein Candidate	AT5G10450.3	0.000	13	2	206	2	cytosol
High	Master Protein Candidate	AT5G10450.1	0.000	13	2	206	2	cytosol
High	Master Protein	AT5G10450.4	0.000	12	2	206	2	cytosol
High	Master Protein Candidate	AT5G10450.2	0.000	13	2	206	2	cytosol
High	Master Protein	AT5G51970.1	0.000	14	3	193	3	cytosol
High	Master Protein	AT2G17390.1	0.000	24	3	344	3	nucleus
High	Master Protein	AT5G50850.1	0.000	16	4	248	4	mitochondrion
High	Master Protein	AT5G38480.1	0.000	24	3	370	2	cytosol
High	Master Protein	AT3G16480.1	0.000	11	3	398	1	mitochondrion
High	Master Protein	AT2G26340.2	0.000	13	2	745	2	plastid
High	Master Protein Candidate	AT2G26340.1	0.000	14	2	745	2	plastid
High	Master Protein	AT1G01090.1	0.000	14	5	169	5	plastid
High	Master Protein	AT2G04030.1	0.000	10	4	124	4	plastid
High	Master Protein Candidate	AT2G04030.2	0.000	10	4	124	4	plastid
High	Master Protein	AT1G58080.1	0.000	22	5	316	5	plastid
High	Master Protein	AT2G27680.1	0.000	11	3	336	3	plastid
High	Master Protein	AT1G11430.1	0.000	17	2	651	2	plastid
High	Master Protein Candidate	AT5G45775.1	0.000	26	4	623	4	cytosol
High	Master Protein	AT2G42740.1	0.000	25	4	623	4	cytosol
High	Master Protein Candidate	AT3G58700.1	0.000	25	4	623	4	cytosol
High	Master Protein	AT1G63000.1	0.000	11	2	382	2	cytosol
High	Master Protein	AT4G29010.1	0.000	8	3	268	3	peroxisome
High	Master Protein	AT1G47128.1	0.000	10	4	358	4	extracellular
High	Master Protein Candidate	AT5G58330.2	0.000	15	4	407	4	plastid
High	Master Protein	AT5G58330.1	0.000	15	4	407	4	plastid
High	Master Protein Candidate	AT5G58330.3	0.000	20	4	407	4	plastid
High	None	AT3G52750.4	0.000	23	4	197	2	plastid
High	Master Protein Candidate	AT5G40370.1	0.000	34	2	353	2	cytosol
High	Master Protein	AT5G40370.2	0.000	28	2	353	2	cytosol
High	Master Protein	AT1G78370.1	0.000	28	5	768	5	peroxisome
High	None	AT5G57350.3	0.000	8	4	114	1	plasma membrane
High	None	AT3G61440.3	0.000	15	4	586	4	mitochondrion
High	Master Protein	AT5G19760.1	0.000	31	6	224	6	mitochondrion
High	Master Protein Candidate	AT5G42020.2	0.000	12	5	137	4	endoplasmic reticulum
High	Master Protein	AT5G42020.3	0.000	11	5	137	4	endoplasmic reticulum
High	Master Protein Candidate	AT5G42020.1	0.000	11	5	137	4	endoplasmic reticulum
High	Master Protein	AT5G51110.1	0.000	25	3	203	3	plastid
High	Master Protein Candidate	AT5G51110.2	0.000	29	3	203	3	plastid
High	Master Protein	AT5G17560.1	0.000	23	2	244	2	plastid
High	Master Protein	AT3G55610.1	0.000	11	5	308	2	cytosol
High	Master Protein Candidate	AT4G38220.1	0.000	16	3	177	3	endoplasmic reticulum
High	Master Protein	AT4G38220.2	0.000	16	3	177	3	endoplasmic reticulum
High	Master Protein Candidate	AT3G02870.3	0.000	15	2	219	2	cytosol
High	Master Protein	AT3G02870.1	0.000	15	2	219	2	cytosol
High	Master Protein Candidate	AT2G44120.1	0.000	22	5	464	3	cytosol
High	Master Protein	AT2G44120.2	0.000	22	5	464	3	cytosol
High	Master Protein Candidate	AT5G16070.1	0.000	14	5	248	5	cytosol
High	Master Protein	AT3G02530.1	0.000	14	5	248	5	cytosol
High	Master Protein	AT5G09590.1	0.000	11	5	171	2	mitochondrion
High	Master Protein	AT2G30970.1	0.000	15	3	262	3	mitochondrion
High	Master Protein	AT1G23290.1	0.000	19	3	415	3	cytosol
High	None	AT5G13450.2	0.000	32	5	504	5	mitochondrion
High	None	AT5G43010.1	0.000	19	4	628	3	cytosol,nucleus
High	Master Protein	AT5G14260.1	0.000	19	5	106	5	plastid
High	Master Protein	AT3G61870.1	0.000	11	1	134	1	plastid
High	Master Protein Candidate	AT3G61870.2	0.000	12	1	134	1	plastid
High	Master Protein	AT5G24690.1	0.000	12	3	112	3	plastid
High	None	AT5G27120.1	0.000	4	1	304	1	nucleus
High	Master Protein	AT3G59870.1	0.000	7	1	75	1	plastid
High	None	AT1G52510.2	0.000	21	3	255	3	plastid
High	None	AT2G44920.1	0.000	20	2	107	2	plastid
High	None	AT1G72730.1	0.000	13	4	632	4	nucleus
High	Master Protein	AT5G65010.2	0.000	14	4	154	4	golgi
High	Master Protein Candidate	AT5G65010.1	0.000	14	4	154	4	golgi
High	Master Protein	AT4G16155.1	0.000	14	4	278	3	plastid
High	Master Protein	AT1G70310.1	0.000	27	6	237	4	cytosol
High	Master Protein Candidate	AT2G39800.2	0.000	11	4	304	1	peroxisome
High	Master Protein Candidate	AT2G39800.3	0.000	10	4	304	1	peroxisome
High	Master Protein	AT2G39800.1	0.000	9	4	304	1	peroxisome
High	Master Protein	AT2G46280.1	0.000	16	2	123	2	cytosol
High	None	AT3G44320.1	0.000	11	3	69	3	cytosol
High	Master Protein Candidate	AT1G65260.2	0.000	26	4	184	4	plastid
High	Master Protein	AT1G65260.1	0.000	20	4	184	4	plastid
High	None	AT3G16470.3	0.000	28	5	508	5	cytosol
High	None	AT4G01800.2	0.000	8	6	98	6	plastid
High	Master Protein Candidate	AT1G21750.2	0.000	18	5	107	5	endoplasmic reticulum
High	Master Protein	AT1G21750.1	0.000	18	5	107	5	endoplasmic reticulum
High	Master Protein	AT4G13670.1	0.000	18	4	143	4	plastid
High	Master Protein Candidate	AT4G13670.2	0.000	25	4	143	4	plastid
High	Master Protein Candidate	AT4G13670.3	0.000	20	4	143	4	plastid
High	Master Protein Candidate	AT1G80380.4	0.000	14	5	215	5	plastid
High	Master Protein Candidate	AT1G80380.3	0.000	18	5	215	5	plastid
High	Master Protein	AT1G80380.2	0.000	14	5	215	5	plastid
High	Master Protein	AT5G07350.2	0.000	9	5	259	4	nucleus
High	Master Protein Candidate	AT5G07350.1	0.000	10	5	259	4	nucleus
High	Master Protein	ATCG00780.1	0.000	30	3	281	3	plastid
High	Master Protein	AT1G65960.2	0.000	14	3	174	3	cytosol
High	Master Protein Candidate	AT3G53900.1	0.000	23	3	565	3	plastid
High	Master Protein	AT3G53900.2	0.000	18	3	565	3	plastid
High	Master Protein	AT1G35680.1	0.000	26	3	300	3	plastid
High	Master Protein	AT1G03600.1	0.000	22	2	343	2	plastid
High	Master Protein	AT5G40950.1	0.000	20	3	303	3	plastid
High	Master Protein	AT3G06050.1	0.000	22	3	142	3	mitochondrion
High	Master Protein	AT1G62780.1	0.000	22	4	242	4	plastid
High	Master Protein	AT4G26900.1	0.000	7	3	467	3	plastid
High	None	AT5G38480.2	0.000	13	2	365	1	cytosol
High	None	AT2G45300.3	0.000	14	4	138	4	plastid
High	None	AT3G43540.2	0.000	21	3	170	3	plastid
High	Master Protein	AT3G02080.1	0.000	30	4	300	2	cytosol
High	Master Protein	AT1G54100.1	0.000	19	5	158	5	cytosol
High	Master Protein	AT3G53870.1	0.000	38	4	327	1	cytosol
High	Master Protein Candidate	AT2G42210.1	0.000	17	1	405	1	mitochondrion
High	Master Protein	AT2G42210.2	0.000	16	1	405	1	mitochondrion
High	Master Protein	AT5G16130.1	0.000	21	3	377	1	cytosol
High	Master Protein	AT2G20260.1	0.000	28	4	1272	1	plastid
High	Master Protein Candidate	AT2G47940.2	0.000	10	3	165	3	plastid
High	Master Protein	AT2G47940.1	0.000	10	3	165	3	plastid
High	None	AT1G48860.2	0.000	14	4	138	4	plastid
High	None	AT1G48860.1	0.000	13	4	138	4	plastid
High	Master Protein	AT5G30510.1	0.000	11	4	664	4	plastid
High	Master Protein	AT3G03710.1	0.000	6	4	162	4	plastid
High	Master Protein	ATCG00500.1	0.000	13	4	101	4	plastid
High	Master Protein	AT2G31390.1	0.000	25	4	211	4	cytosol
High	Master Protein	AT3G01280.1	0.000	19	3	111	3	mitochondrion
High	Master Protein	AT4G35000.1	0.000	15	3	227	3	peroxisome
High	Master Protein	AT5G46430.1	0.000	30	4	372	1	cytosol
High	Master Protein	AT3G12290.1	0.000	27	4	265	4	cytosol
High	Master Protein	AT5G17170.1	0.000	21	3	206	3	plastid
High	Master Protein Candidate	AT5G17170.2	0.000	25	3	206	3	plastid
High	Master Protein Candidate	AT1G22700.3	0.000	27	3	335	3	plastid
High	Master Protein	AT1G22700.1	0.000	19	3	335	3	plastid
High	Master Protein Candidate	AT1G22700.2	0.000	19	3	335	3	plastid
High	Master Protein	ATCG00380.1	0.000	33	4	190	4	plastid
High	Master Protein	AT5G48810.1	0.000	48	3	139	3	endoplasmic reticulum
High	Master Protein	AT3G22110.1	0.000	25	3	103	3	cytosol,nucleus
High	Master Protein	AT1G66670.1	0.000	18	3	289	3	plastid
High	Master Protein	AT2G05830.1	0.000	15	3	120	3	cytosol
High	Master Protein Candidate	AT2G05830.2	0.000	17	3	120	3	cytosol
High	Master Protein Candidate	AT2G05830.4	0.000	17	3	120	3	cytosol
High	Master Protein	AT1G53850.1	0.000	23	4	280	3	cytosol,nucleus
High	Master Protein	AT4G21445.1	0.000	14	1	382	1	plastid
High	None	AT3G25520.2	0.000	23	4	381	4	cytosol
High	Master Protein Candidate	AT4G39200.2	0.000	29	3	335	2	cytosol,nucleus
High	Master Protein	AT4G39200.1	0.000	29	3	335	2	cytosol,nucleus
High	Master Protein	AT5G16050.1	0.000	13	2	178	1	cytosol
High	Master Protein Candidate	AT3G02520.1	0.000	13	2	178	1	cytosol,plasma membrane
High	Master Protein Candidate	AT3G62120.3	0.000	12	4	104	4	cytosol
High	Master Protein	AT3G62120.1	0.000	12	4	104	4	cytosol
High	Master Protein	AT3G48990.1	0.000	13	4	536	4	peroxisome
High	Master Protein	AT1G17050.1	0.000	19	3	296	3	plastid
High	Master Protein	AT4G35630.1	0.000	11	3	210	2	plastid
High	Master Protein	AT4G29840.1	0.000	13	4	250	4	plastid
High	Master Protein	AT5G52520.1	0.000	10	4	182	4	plastid
High	None	AT5G09510.2	0.000	39	2	764	2	cytosol
High	None	AT5G43640.1	0.000	31	2	764	2	cytosol
High	Master Protein	AT1G02930.1	0.000	14	2	256	2	cytosol
High	Master Protein Candidate	AT5G53490.3	0.000	18	3	145	3	plastid
High	Master Protein	AT5G53490.4	0.000	17	3	145	3	plastid
High	Master Protein Candidate	AT5G53490.1	0.000	19	3	145	3	plastid
High	Master Protein Candidate	AT5G53490.2	0.000	19	3	145	3	plastid
High	Master Protein Candidate	AT2G05220.1	0.000	24	4	229	4	cytosol
High	Master Protein Candidate	AT5G04800.1	0.000	24	4	229	4	cytosol
High	Master Protein	AT2G04390.1	0.000	24	4	229	4	cytosol
High	Master Protein Candidate	AT3G10610.1	0.000	24	4	229	4	cytosol
High	Master Protein	AT4G29130.1	0.000	12	4	75	4	mitochondrion
High	Master Protein	AT4G11010.1	0.000	23	3	537	3	mitochondrion
High	None	AT5G09500.1	0.000	29	2	302	2	cytosol
High	Master Protein Candidate	AT1G01320.3	0.000	3	3	459	3	nucleus
High	Master Protein Candidate	AT1G01320.2	0.000	3	3	459	3	nucleus
High	Master Protein	AT1G01320.1	0.000	3	3	459	3	nucleus
High	Master Protein	AT1G52670.1	0.000	16	2	137	2	plastid
High	Master Protein	AT4G15530.5	0.000	9	5	190	5	cytosol,plastid
High	Master Protein Candidate	AT4G15530.1	0.000	9	5	190	5	cytosol,plastid
High	None	AT2G17360.2	0.000	28	4	435	4	cytosol
High	Master Protein	AT4G30720.1	0.000	14	5	241	5	plastid
High	Master Protein Candidate	AT1G48520.3	0.000	15	5	298	5	plastid
High	Master Protein	AT1G48520.1	0.000	13	5	298	5	plastid
High	Master Protein	AT3G53460.1	0.000	20	4	288	3	plastid
High	Master Protein	AT3G25770.1	0.000	24	3	128	3	plastid
High	Master Protein	AT1G64520.1	0.000	19	4	204	4	cytosol,nucleus
High	Master Protein	AT5G58390.1	0.000	6	2	39	2	extracellular
High	None	AT5G23540.2	0.000	29	5	321	5	cytosol,nucleus
High	Master Protein	AT4G16720.1	0.000	14	2	195	2	cytosol
High	Master Protein Candidate	AT4G17390.1	0.000	14	2	195	2	cytosol
High	Master Protein Candidate	AT1G09130.1	0.000	14	3	163	3	plastid
High	Master Protein	AT1G09130.3	0.000	13	3	163	3	plastid
High	Master Protein Rejected	AT1G20630.1	0.000	7	3	587	0	peroxisome
High	Master Protein	AT3G23700.1	0.000	16	4	206	4	plastid
High	Master Protein	AT3G05350.1	0.000	13	4	186	4	plastid
High	Master Protein	AT4G27585.1	0.000	16	3	378	3	mitochondrion
High	Master Protein	AT2G46820.1	0.000	19	2	413	2	plastid
High	Master Protein	AT1G73110.1	0.000	17	4	160	4	plastid
High	Master Protein	AT3G55010.1	0.000	17	3	181	3	plastid
High	None	AT4G14680.1	0.000	7	3	565	2	plastid
High	None	AT4G14680.2	0.000	6	3	565	2	plastid
High	Master Protein	AT3G11710.1	0.000	8	2	49	2	cytosol
High	Master Protein	AT1G78300.1	0.000	13	2	205	1	cytosol
High	None	AT1G65980.2	0.000	40	1	126	1	cytosol
High	Master Protein	AT4G08870.1	0.000	19	3	99	3	mitochondrion
High	Master Protein	AT3G05020.1	0.000	14	2	333	2	plastid
High	Master Protein	ATCG00900.1	0.000	23	4	257	4	plastid
High	Master Protein	AT5G63980.1	0.000	26	4	83	4	plastid
High	Master Protein	AT4G17090.1	0.000	10	3	69	3	plastid
High	Master Protein	AT1G16030.1	0.000	7	3	293	1	cytosol
High	None	AT5G14260.4	0.000	17	4	76	4	plastid
High	Master Protein	ATCG00670.1	0.000	21	2	169	2	plastid
High	Master Protein	AT5G67500.1	0.000	13	2	212	2	mitochondrion
High	Master Protein Candidate	AT5G67500.3	0.000	14	2	212	2	mitochondrion
High	Master Protein Candidate	AT5G67500.2	0.000	13	2	212	2	mitochondrion
High	Master Protein	AT2G26140.1	0.000	10	3	92	2	mitochondrion
High	Master Protein	AT5G16715.1	0.000	9	4	134	4	plastid
High	Master Protein	AT2G35840.1	0.000	11	3	78	3	cytosol
High	Master Protein	AT2G39990.1	0.000	16	3	192	3	cytosol,nucleus
High	Master Protein	AT4G02580.1	0.000	16	2	610	2	mitochondrion
High	Master Protein	AT5G54500.1	0.000	36	4	98	4	plasma membrane
High	Master Protein	AT2G27860.1	0.000	18	5	144	5	cytosol
High	Master Protein	AT3G25920.1	0.000	18	3	316	3	plastid
High	Master Protein	AT1G56450.1	0.000	21	3	129	3	cytosol,nucleus
High	Master Protein	AT4G38800.1	0.000	25	3	315	3	cytosol
High	Master Protein	AT5G42390.1	0.000	7	4	103	4	plastid
High	Master Protein	AT1G48850.1	0.000	17	4	99	4	plastid
High	Master Protein Candidate	AT1G48850.3	0.000	19	4	99	4	plastid
High	Master Protein Candidate	AT1G48850.2	0.000	19	4	99	4	plastid
High	Master Protein	AT2G18110.1	0.000	19	4	204	2	cytosol
High	Master Protein	AT3G18420.1	0.000	12	2	204	2	plastid
High	Master Protein	AT2G21660.1	0.000	15	2	338	1	nucleus
High	Master Protein Candidate	AT2G21660.2	0.000	17	2	338	1	nucleus
High	Master Protein	AT3G18000.1	0.000	12	4	83	2	golgi
High	Master Protein	AT3G20050.1	0.000	15	4	210	4	cytosol
High	Master Protein	AT5G35590.1	0.000	20	4	111	4	cytosol,nucleus
High	Master Protein	AT5G01410.1	0.000	12	3	574	1	cytosol
High	Master Protein	AT5G26570.1	0.000	6	4	140	4	plastid
High	Master Protein	AT3G49120.1	0.000	16	3	84	1	extracellular
High	None	AT2G40100.2	0.000	30	3	273	3	plastid
High	Master Protein	AT1G67280.1	0.000	11	3	265	3	plastid
High	Master Protein	AT4G14890.1	0.000	13	1	50	1	plastid
High	Master Protein	AT5G43330.1	0.000	17	3	382	2	cytosol
High	Master Protein Candidate	AT5G65430.2	0.000	13	2	33	2	nucleus
High	Master Protein Candidate	AT5G65430.1	0.000	13	2	33	2	nucleus
High	Master Protein	AT5G65430.3	0.000	13	2	33	2	nucleus
High	Master Protein	AT5G05010.1	0.000	19	5	120	5	golgi
High	Master Protein	AT1G66280.1	0.000	5	2	227	1	endoplasmic reticulum
High	Master Protein	AT1G03475.1	0.000	10	3	195	3	plastid
High	None	AT4G23100.2	0.000	9	3	209	3	plastid
High	Master Protein	AT2G33800.1	0.000	12	3	457	3	plastid
High	None	AT1G70600.1	0.000	17	2	372	2	cytosol
High	Master Protein	AT4G21210.1	0.000	10	2	939	2	plastid
High	Master Protein	AT5G55280.1	0.000	11	2	108	2	plastid
High	Master Protein	AT4G24830.1	0.000	8	2	412	2	plastid
High	Master Protein Candidate	AT4G24830.2	0.000	9	2	412	2	plastid
High	Master Protein	ATCG00770.1	0.000	19	3	280	3	plastid
High	Master Protein	AT1G03860.1	0.000	14	2	114	1	mitochondrion
High	Master Protein Candidate	AT1G03860.2	0.000	18	2	114	1	mitochondrion
High	Master Protein	AT5G46800.1	0.000	12	2	263	2	mitochondrion
High	None	AT3G55610.2	0.000	11	4	228	2	cytosol
High	Master Protein	AT4G27090.1	0.000	20	3	297	3	cytosol
High	Master Protein	AT2G29450.1	0.000	19	4	165	4	cytosol
High	Master Protein	AT2G31610.1	0.000	22	4	272	1	cytosol
High	Master Protein	ATCG00190.1	0.000	5	2	141	2	plastid
High	Master Protein	AT1G02280.1	0.000	15	3	78	3	plastid
High	None	AT5G57870.2	0.000	6	3	237	3	cytosol,nucleus
High	Master Protein Candidate	AT5G27850.2	0.000	26	3	401	3	cytosol
High	Master Protein	AT5G27850.1	0.000	19	3	401	3	cytosol
High	Master Protein	AT4G31700.1	0.000	21	4	197	1	cytosol
High	Master Protein	AT5G10920.1	0.000	10	3	222	3	plastid
High	Master Protein Rejected	AT1G53500.1	0.000	9	3	215	0	cytosol
High	Master Protein	AT3G55040.1	0.000	8	1	127	1	plastid
High	Master Protein	AT3G10060.1	0.000	20	3	129	3	plastid
High	Master Protein Candidate	AT5G26000.2	0.000	18	5	103	5	peroxisome
High	Master Protein	AT5G26000.1	0.000	15	5	103	5	peroxisome
High	None	AT1G80380.8	0.000	14	4	109	4	plastid
High	Master Protein	AT1G08880.1	0.000	49	4	316	2	nucleus
High	Master Protein Candidate	AT1G54690.1	0.000	49	4	316	2	nucleus
High	Master Protein	AT1G68560.1	0.000	7	3	124	3	extracellular
High	Master Protein	AT3G49910.1	0.000	18	3	152	3	cytosol
High	Master Protein	AT3G06860.1	0.000	6	2	112	2	peroxisome
High	None	AT1G48520.2	0.000	14	4	293	4	plastid
High	Master Protein	AT5G41520.1	0.000	27	3	268	3	cytosol
High	Master Protein	AT1G17745.2	0.000	18	5	57	5	plastid
High	Master Protein Candidate	AT1G17745.1	0.000	19	5	57	5	plastid
High	None	AT5G28540.1	0.000	8	4	97	3	endoplasmic reticulum
High	Master Protein	ATCG01110.1	0.000	14	3	201	3	plastid
High	Master Protein Candidate	AT3G63460.2	0.000	6	4	110	4	golgi
High	Master Protein	AT3G63460.1	0.000	6	4	110	4	golgi
High	None	AT2G38210.1	0.000	51	3	529	1	vacuole
High	None	AT3G61440.4	0.000	18	4	341	4	mitochondrion
High	Master Protein	AT3G24170.1	0.000	9	3	65	3	peroxisome
High	None	AT4G02530.3	0.000	8	1	168	1	plastid
High	Master Protein	AT1G16470.1	0.000	29	4	115	4	cytosol,nucleus
High	Master Protein Candidate	AT1G79210.1	0.000	29	4	115	4	cytosol,nucleus
High	Master Protein	AT3G54400.1	0.000	11	4	333	4	extracellular
High	Master Protein	AT3G14990.1	0.000	17	4	106	4	golgi
High	Master Protein Candidate	AT2G19940.1	0.000	21	5	172	5	plastid
High	Master Protein	AT2G19940.2	0.000	20	5	172	5	plastid
High	Master Protein	AT3G19450.1	0.000	19	3	49	3	cytosol
High	None	AT3G25530.3	0.000	21	3	517	3	cytosol
High	Master Protein	AT5G13710.1	0.000	13	3	92	3	golgi
High	Master Protein	AT4G34120.1	0.000	21	3	153	3	plastid
High	Master Protein Candidate	AT1G11750.1	0.000	19	3	88	3	plastid
High	Master Protein	AT1G11750.2	0.000	18	3	88	3	plastid
High	Master Protein	AT5G10360.1	0.000	21	4	201	1	cytosol
High	None	AT5G28500.2	0.000	11	2	244	2	plastid
High	Master Protein	AT5G58250.1	0.000	19	2	204	2	plastid
High	Master Protein	AT5G08610.1	0.000	6	3	185	3	plastid
High	Master Protein	AT3G12490.1	0.000	25	2	139	2	cytosol
High	Master Protein	AT3G20820.1	0.000	11	2	23	2	extracellular
High	Master Protein	AT3G59760.1	0.000	11	3	204	2	mitochondrion
High	Master Protein Candidate	AT3G59760.3	0.000	11	3	204	2	mitochondrion
High	Master Protein Candidate	AT2G14170.3	0.000	5	1	118	1	mitochondrion
High	Master Protein Candidate	AT2G14170.2	0.000	6	1	118	1	mitochondrion
High	Master Protein	AT2G14170.1	0.000	5	1	118	1	mitochondrion
High	Master Protein	AT3G04920.1	0.000	31	4	288	2	cytosol
High	Master Protein Candidate	AT3G04920.2	0.000	37	4	288	2	cytosol
High	Master Protein Candidate	AT5G20950.1	0.000	12	4	103	4	extracellular
High	Master Protein	AT5G20950.3	0.000	10	4	103	4	extracellular
High	Master Protein Candidate	AT4G25450.3	0.000	4	1	196	1	plastid
High	Master Protein	AT4G25450.1	0.000	3	1	196	1	plastid
High	Master Protein	AT3G62530.1	0.000	18	2	311	2	mitochondrion
High	Master Protein	AT2G06050.1	0.000	15	3	444	3	peroxisome
High	None	AT3G42640.1	0.000	4	3	77	0	plasma membrane
High	None	AT1G74040.2	0.000	6	2	107	2	plastid
High	Master Protein	AT3G06720.1	0.000	11	3	55	3	nucleus
High	Master Protein Candidate	AT3G23940.2	0.000	8	3	192	3	plastid
High	Master Protein	AT3G23940.1	0.000	8	3	192	3	plastid
High	Master Protein	AT4G34450.1	0.000	9	4	167	4	cytosol
High	Master Protein	AT3G52560.1	0.000	29	3	53	2	cytosol
High	Master Protein	AT5G54160.1	0.000	9	2	266	2	cytosol
High	Master Protein	AT1G48600.2	0.000	9	3	77	1	cytosol
High	Master Protein Candidate	AT1G48600.1	0.000	9	3	77	1	cytosol
High	None	AT2G16360.1	0.000	22	2	275	1	cytosol,nucleus
High	None	AT4G34555.1	0.000	22	2	275	1	cytosol,nucleus
High	Master Protein Candidate	AT2G26540.2	0.000	12	1	163	1	plastid
High	Master Protein Candidate	AT2G26540.3	0.000	14	1	163	1	plastid
High	Master Protein	AT2G26540.1	0.000	11	1	163	1	plastid
High	Master Protein	AT3G49110.1	0.000	16	3	75	1	extracellular
High	Master Protein	AT5G08640.1	0.000	11	2	195	2	peroxisome
High	None	AT3G23400.4	0.000	19	3	276	3	plastid
High	Master Protein	AT5G58870.1	0.000	3	2	424	1	plastid
High	Master Protein	AT3G51240.1	0.000	16	3	42	3	cytosol
High	Master Protein	AT2G38270.1	0.000	15	3	162	3	plastid
High	None	AT1G08200.1	0.000	14	4	142	4	cytosol
High	None	AT3G58570.1	0.000	9	4	222	0	nucleus
High	Master Protein	AT3G13930.1	0.000	4	2	151	2	mitochondrion
High	Master Protein	AT5G10540.1	0.000	10	4	170	1	cytosol
High	None	AT4G15530.3	0.000	8	4	177	4	cytosol,plastid
High	None	AT4G15530.2	0.000	8	4	177	4	cytosol,plastid
High	Master Protein	AT4G04770.1	0.000	7	2	158	2	plastid
High	None	AT1G02920.1	0.000	8	1	248	1	cytosol
High	Master Protein	AT3G56090.1	0.000	31	4	158	4	plastid
High	Master Protein Candidate	AT4G01050.1	0.000	6	2	392	2	plastid
High	Master Protein	AT4G01050.2	0.000	6	2	392	2	plastid
High	Master Protein	AT3G54890.1	0.000	15	3	127	3	plastid
High	Master Protein Candidate	AT3G54890.4	0.000	17	3	127	3	plastid
High	Master Protein	AT1G51110.1	0.000	17	4	102	4	plastid
High	Master Protein Candidate	AT2G34480.1	0.000	19	3	379	3	cytosol
High	Master Protein	AT2G34480.2	0.000	15	3	379	3	cytosol
High	Master Protein	AT5G14040.1	0.000	9	3	59	3	mitochondrion
High	Master Protein	AT3G01440.1	0.000	14	2	111	2	plastid
High	Master Protein	AT3G63540.1	0.000	20	2	137	2	plastid
High	None	AT4G37980.2	0.000	21	3	270	3	cytosol
High	Master Protein	AT3G18190.1	0.000	17	4	352	4	cytosol
High	Master Protein	AT4G28440.1	0.000	29	3	135	3	cytosol
High	Master Protein	AT1G11650.2	0.000	8	2	155	2	cytosol
High	None	AT3G53460.4	0.000	10	3	283	2	plastid
High	Master Protein	AT5G47930.1	0.000	36	2	201	1	cytosol
High	None	AT1G73110.2	0.000	18	3	145	3	plastid
High	Master Protein	AT4G27560.1	0.000	14	3	262	3	plasma membrane
High	Master Protein	AT5G61780.1	0.000	7	4	108	3	nucleus
High	Master Protein	AT4G25080.6	0.000	11	3	240	3	plastid
High	Master Protein Candidate	AT4G25080.4	0.000	15	3	240	3	plastid
High	Master Protein Candidate	AT4G25080.1	0.000	12	3	240	3	plastid
High	Master Protein	AT1G51760.1	0.000	7	1	138	1	endoplasmic reticulum
High	Master Protein	AT3G59780.1	0.000	3	1	793	1	plastid
High	Master Protein Candidate	AT5G23860.1	0.000	6	2	64	2	cytosol
High	Master Protein	AT5G62690.1	0.000	6	2	64	2	cytosol
High	Master Protein Candidate	AT2G29550.1	0.000	6	2	64	2	cytosol
High	Master Protein Candidate	AT4G20890.1	0.000	6	2	64	2	cytosol
High	Master Protein Candidate	AT5G44340.1	0.000	6	2	64	2	cytosol
High	None	AT5G60670.1	0.000	22	3	774	3	cytosol
High	Master Protein	AT1G35160.2	0.000	12	2	122	1	cytosol
High	Master Protein Candidate	AT1G35160.1	0.000	13	2	122	1	cytosol
High	None	AT5G42390.2	0.000	7	3	98	3	plastid
High	Master Protein	AT1G53750.1	0.000	8	2	216	2	cytosol,nucleus
High	Master Protein	ATCG00820.1	0.000	49	3	360	3	plastid
High	Master Protein	AT4G13010.1	0.000	9	1	136	1	cytosol
High	None	AT2G20450.1	0.000	11	2	285	2	cytosol
High	Master Protein	AT4G18810.2	0.000	10	4	53	4	plastid
High	Master Protein Candidate	AT4G18810.1	0.000	10	4	53	4	plastid
High	Master Protein	AT1G75350.1	0.000	22	2	435	2	plastid
High	Master Protein	AT3G61110.1	0.000	35	2	255	1	cytosol
High	Master Protein Candidate	AT2G45710.1	0.000	36	2	255	1	cytosol
High	Master Protein	AT1G11870.2	0.000	4	1	53	1	plastid,mitochondrion
High	Master Protein Candidate	AT1G11870.4	0.000	5	1	53	1	plastid,mitochondrion
High	Master Protein Candidate	AT1G11870.3	0.000	5	1	53	1	plastid,mitochondrion
High	Master Protein Candidate	AT1G11870.5	0.000	5	1	53	1	plastid,mitochondrion
High	Master Protein Candidate	AT1G11870.1	0.000	4	1	53	1	plastid,mitochondrion
High	Master Protein	AT2G05920.1	0.000	10	2	121	2	extracellular
High	Master Protein	AT3G47650.1	0.000	11	1	212	1	plastid
High	Master Protein Candidate	AT3G14390.1	0.000	7	2	22	2	plastid
High	Master Protein	AT5G11880.1	0.000	7	2	22	2	plastid
High	Master Protein	AT2G22230.1	0.000	16	3	413	3	plastid
High	None	AT3G02870.2	0.000	8	1	172	1	cytosol
High	Master Protein	AT1G60710.1	0.000	12	3	109	3	cytosol
High	Master Protein	AT3G08943.1	0.000	6	3	192	3	cytosol,nucleus
High	Master Protein	AT2G47390.1	0.000	8	4	43	4	plastid
High	Master Protein	AT3G16640.1	0.000	27	3	125	3	cytosol
High	Master Protein	AT1G47420.1	0.000	16	2	137	2	mitochondrion
High	Master Protein	AT5G51070.1	0.000	4	3	82	1	plastid
High	None	AT3G05590.2	0.000	18	2	377	2	cytosol
High	None	AT3G05590.1	0.000	13	2	377	2	cytosol
High	Master Protein	AT1G56050.1	0.000	9	3	175	3	plastid
High	None	AT3G12860.1	0.000	4	1	225	1	nucleus
High	Master Protein	AT3G54470.1	0.000	12	3	142	3	golgi
High	Master Protein Candidate	AT3G23490.3	0.000	31	3	279	3	mitochondrion
High	Master Protein	AT3G23490.1	0.000	26	3	279	3	mitochondrion
High	Master Protein	AT4G10450.1	0.000	30	4	68	2	cytosol
High	Master Protein	AT4G16830.1	0.000	15	3	146	2	cytosol
High	None	AT1G14810.2	0.000	18	3	144	3	plastid
High	Master Protein	AT3G16950.2	0.000	13	4	31	3	plastid
High	Master Protein Candidate	AT3G16950.1	0.000	14	4	31	3	plastid
High	Master Protein	AT3G48690.1	0.000	19	3	40	3	cytosol
High	Master Protein	AT2G25080.1	0.000	15	3	91	3	plastid
High	Master Protein Candidate	AT5G20160.1	0.000	19	1	152	1	nucleus
High	Master Protein	AT4G12600.2	0.000	13	1	152	1	cytosol,nucleus
High	Master Protein Candidate	AT4G12600.1	0.000	19	1	152	1	cytosol,nucleus
High	Master Protein Candidate	AT5G20160.2	0.000	15	1	152	1	nucleus
High	Master Protein Candidate	AT5G20160.3	0.000	22	1	152	1	nucleus
High	None	AT3G04770.2	0.000	6	1	282	1	cytosol
High	None	AT3G04770.1	0.000	5	1	282	1	cytosol
High	Master Protein	AT5G35790.1	0.000	9	4	35	4	plastid
High	Master Protein	AT1G75330.1	0.000	10	3	109	3	plastid
High	None	AT2G07560.1	0.000	4	2	80	0	plasma membrane
High	Master Protein Candidate	AT1G64790.3	0.000	3	5	83	5	golgi
High	Master Protein	AT1G64790.2	0.000	3	5	83	5	golgi
High	Master Protein Candidate	AT1G64790.1	0.000	3	5	83	5	golgi
High	Master Protein	AT5G54810.1	0.000	11	3	256	3	plastid
High	Master Protein	AT3G08030.1	0.000	15	2	38	2	extracellular
High	Master Protein Candidate	AT3G08030.2	0.000	16	2	38	2	extracellular
High	Master Protein	AT4G38680.1	0.000	11	1	168	1	nucleus
High	Master Protein Candidate	AT5G22800.1	0.000	6	3	43	3	plastid
High	Master Protein	AT5G22800.2	0.000	6	3	43	3	plastid
High	Master Protein Candidate	AT3G15520.4	0.000	10	2	73	2	plastid
High	Master Protein Candidate	AT3G15520.2	0.000	11	2	73	2	plastid
High	Master Protein	AT3G15520.1	0.000	8	2	73	2	plastid
High	None	AT1G16880.2	0.000	11	2	194	2	plastid
High	Master Protein	AT4G12060.1	0.000	11	1	328	1	plastid
High	Master Protein	AT2G30870.1	0.000	23	4	139	4	cytosol
High	Master Protein Candidate	AT1G20450.2	0.000	10	1	32	1	cytosol,plasma membrane
High	Master Protein	AT1G20450.1	0.000	10	1	32	1	cytosol,plasma membrane
High	None	AT2G01520.1	0.000	17	3	145	2	cytosol
High	Master Protein	AT2G28900.1	0.000	12	1	158	1	plastid
High	None	AT1G80380.1	0.000	12	3	34	3	plastid
High	Master Protein	AT3G53130.1	0.000	6	2	86	2	plastid
High	Master Protein Candidate	AT2G37760.6	0.000	25	4	52	4	cytosol
High	Master Protein Candidate	AT2G37760.3	0.000	23	4	52	4	cytosol
High	Master Protein Candidate	AT2G37760.5	0.000	23	4	52	4	cytosol
High	Master Protein	AT2G37760.1	0.000	22	4	52	4	cytosol
High	Master Protein Candidate	AT4G21990.2	0.000	12	2	62	1	plastid
High	Master Protein	AT4G21990.1	0.000	9	2	62	1	plastid
High	None	AT3G63460.3	0.000	4	3	82	3	golgi
High	Master Protein	AT1G56330.1	0.000	19	2	144	2	cytosol,endoplasmic reticulum
High	Master Protein	AT2G03680.1	0.000	30	2	43	2	cytosol
High	Master Protein	AT2G04842.1	0.000	6	3	189	3	plastid,mitochondrion
High	Master Protein	AT1G15140.1	0.000	22	3	89	3	plastid
High	Master Protein	AT1G59900.1	0.000	10	3	109	3	mitochondrion
High	Master Protein Candidate	AT1G59900.2	0.000	10	3	109	3	mitochondrion
High	Master Protein	AT2G41530.1	0.000	11	2	118	2	cytosol
High	Master Protein	AT3G23820.1	0.000	10	3	115	3	golgi
High	Master Protein Candidate	AT3G51260.2	0.000	15	2	125	2	cytosol,nucleus
High	Master Protein Candidate	AT5G66140.1	0.000	14	2	125	2	cytosol,nucleus
High	Master Protein	AT3G51260.1	0.000	14	2	125	2	cytosol,nucleus
High	Master Protein	AT3G47800.1	0.000	13	3	126	3	extracellular
High	Master Protein	AT1G66430.1	0.000	11	3	124	3	plastid
High	None	AT5G06460.1	0.000	2	1	75	1	nucleus
High	Master Protein	AT1G12050.1	0.000	12	3	78	3	cytosol
High	Master Protein	AT3G55620.1	0.000	17	2	168	2	cytosol
High	Master Protein	AT1G19920.1	0.000	9	3	230	2	plastid
High	None	AT4G08870.2	0.000	16	2	55	2	mitochondrion
High	Master Protein Candidate	AT4G25740.2	0.000	19	2	145	2	cytosol
High	Master Protein	AT5G52650.1	0.000	16	2	145	2	cytosol
High	Master Protein Candidate	AT4G25740.1	0.000	16	2	145	2	cytosol
High	Master Protein	AT1G12410.1	0.000	20	4	40	4	plastid
High	Master Protein	AT2G23120.1	0.000	45	1	27	1	nucleus
High	Master Protein Candidate	AT5G66510.1	0.000	19	3	139	2	mitochondrion
High	Master Protein	AT5G66510.2	0.000	19	3	139	2	mitochondrion
High	Master Protein	AT2G32730.1	0.000	4	2	48	1	cytosol,nucleus
High	Master Protein	AT2G21390.1	0.000	7	4	54	4	cytosol
High	Master Protein Candidate	AT5G19940.2	0.000	18	3	252	3	plastid
High	Master Protein	AT5G19940.1	0.000	18	3	252	3	plastid
High	None	AT5G10360.2	0.000	19	3	185	0	cytosol
High	Master Protein	AT3G54660.1	0.000	7	2	165	2	plastid
High	Master Protein	AT4G35260.1	0.000	10	2	150	2	mitochondrion
High	Master Protein	AT1G79230.1	0.000	10	3	98	3	plastid,mitochondrion
High	Master Protein Candidate	AT1G79230.3	0.000	11	3	98	3	plastid,mitochondrion
High	None	AT4G33510.2	0.000	13	3	81	2	plastid
High	Master Protein	AT1G76160.1	0.000	6	2	143	2	extracellular
High	Master Protein	AT2G21580.1	0.000	22	2	220	1	cytosol,nucleus
High	Master Protein Candidate	AT2G21580.2	0.000	22	2	220	1	cytosol,nucleus
High	Master Protein	AT3G16780.1	0.000	20	2	24	2	cytosol
High	Master Protein	AT3G63520.1	0.000	9	4	60	4	vacuole
High	Master Protein	AT4G01900.1	0.000	13	2	224	2	plastid
High	Master Protein	AT4G26500.1	0.000	8	2	71	2	plastid
High	Master Protein	AT1G67700.2	0.000	11	2	131	2	plastid
High	Master Protein Candidate	AT1G67700.1	0.000	11	2	131	2	plastid
High	None	AT3G13580.1	0.000	16	4	375	2	cytosol
High	Master Protein	ATCG00720.1	0.000	16	2	267	2	plastid
High	Master Protein	AT5G38660.1	0.000	13	2	175	2	plastid
High	Master Protein	AT5G14780.1	0.000	21	4	40	4	mitochondrion
High	Master Protein Candidate	AT5G14780.3	0.000	23	4	40	4	mitochondrion
High	Master Protein Candidate	AT5G14780.2	0.000	22	4	40	4	mitochondrion
High	None	AT1G09100.1	0.000	10	3	552	2	cytosol,nucleus
High	None	AT1G29965.1	0.000	13	2	357	2	cytosol
High	None	AT1G29970.2	0.000	8	2	357	2	cytosol,nucleus
High	Master Protein	AT2G21130.1	0.000	17	2	120	1	cytosol
High	Master Protein	AT3G26520.1	0.000	7	1	125	1	vacuole
High	Master Protein	AT5G40770.1	0.000	17	3	34	3	mitochondrion
High	Master Protein	AT1G06000.1	0.000	11	3	97	3	cytosol
High	Master Protein	AT3G24830.1	0.000	18	3	104	2	cytosol
High	Master Protein	AT5G07440.1	0.000	8	2	59	2	mitochondrion
High	Master Protein Candidate	AT5G07440.3	0.000	10	2	59	2	mitochondrion
High	Master Protein	AT5G63310.1	0.000	9	3	213	3	plastid
High	None	AT5G56720.1	0.000	4	1	359	0	peroxisome
High	Master Protein	AT3G13870.1	0.000	5	2	181	2	golgi,endoplasmic reticulum
High	Master Protein Candidate	AT3G13870.2	0.000	6	2	181	2	golgi,endoplasmic reticulum
High	Master Protein	AT2G40730.1	0.000	8	2	203	2	golgi
High	Master Protein	AT4G34090.3	0.000	14	4	190	4	plastid
High	Master Protein Candidate	AT4G34090.1	0.000	16	4	190	4	plastid
High	Master Protein Candidate	AT4G34090.2	0.000	23	4	190	4	plastid
High	None	AT3G16430.1	0.000	9	2	212	2	cytosol
High	None	AT3G44310.2	0.000	11	1	94	1	cytosol
High	Master Protein	AT3G53890.1	0.000	18	1	148	1	cytosol
High	Master Protein	AT3G10350.1	0.000	11	3	140	3	plastid
High	Master Protein Candidate	AT5G04430.1	0.000	22	4	105	4	nucleus
High	Master Protein	AT5G04430.2	0.000	20	4	105	4	nucleus
High	Master Protein	AT1G09795.1	0.000	9	2	285	2	plastid
High	Master Protein Candidate	AT4G21150.2	0.000	8	3	48	3	endoplasmic reticulum
High	Master Protein	AT4G21150.1	0.000	7	3	48	3	endoplasmic reticulum
High	Master Protein	AT1G27090.1	0.000	11	3	26	3	nucleus
High	Master Protein	AT3G18490.1	0.000	4	1	31	1	extracellular
High	Master Protein Candidate	AT1G12250.2	0.000	23	3	100	3	plastid
High	Master Protein Candidate	AT1G12250.3	0.000	32	3	100	3	plastid
High	Master Protein	AT1G12250.1	0.000	17	3	100	3	plastid
High	Master Protein	AT4G11150.1	0.000	14	3	141	3	golgi,vacuole
High	Master Protein	AT3G02630.1	0.000	9	2	34	1	plastid
High	None	AT3G06050.2	0.000	16	2	103	2	mitochondrion
High	Master Protein	AT1G01080.2	0.000	10	2	103	2	plastid
High	Master Protein Candidate	AT1G01080.1	0.000	10	2	103	2	plastid
High	Master Protein Candidate	AT1G01080.3	0.000	10	2	103	2	plastid
High	Master Protein	AT2G26590.1	0.000	11	2	84	2	cytosol
High	None	AT3G59970.2	0.000	12	3	155	3	cytosol
High	None	AT3G59970.1	0.000	11	3	155	3	cytosol
High	Master Protein	AT5G14660.1	0.000	19	4	175	4	plastid
High	None	AT5G43940.2	0.000	9	2	118	2	peroxisome
High	Master Protein	AT3G11830.1	0.000	8	3	74	3	cytosol
High	Master Protein	AT5G26360.1	0.000	11	3	72	3	cytosol
High	Master Protein	AT5G15650.1	0.000	13	2	176	2	golgi
High	Master Protein	AT1G62820.1	0.000	18	2	126	1	cytosol
High	None	AT5G65750.1	0.000	4	2	12	2	mitochondrion
High	None	AT2G42170.1	0.000	5	1	371	0	peroxisome
High	None	AT2G42170.2	0.000	6	1	371	0	peroxisome
High	Master Protein	AT4G22890.1	0.000	12	2	100	2	plastid
High	Master Protein Candidate	AT4G22890.2	0.000	13	2	100	2	plastid
High	Master Protein Candidate	AT4G22890.5	0.000	12	2	100	2	plastid
High	Master Protein Candidate	AT4G22890.4	0.000	12	2	100	2	plastid
High	Master Protein	AT1G71695.1	0.000	14	3	67	3	extracellular
High	Master Protein	AT1G77510.1	0.000	7	2	213	2	endoplasmic reticulum
High	Master Protein Candidate	AT1G76100.1	0.000	14	1	294	1	plastid
High	Master Protein	AT1G76100.2	0.000	12	1	294	1	plastid
High	Master Protein	AT1G71770.1	0.000	4	1	88	1	nucleus
High	Master Protein	AT4G36910.1	0.000	16	2	39	2	plastid
High	Master Protein	AT5G17770.1	0.000	14	2	46	2	endoplasmic reticulum
High	Master Protein	AT3G15360.1	0.000	11	2	289	2	plastid
High	Master Protein	AT4G39800.1	0.000	17	3	123	3	cytosol
High	Master Protein Candidate	AT4G26300.4	0.000	7	2	196	2	plastid
High	Master Protein Candidate	AT4G26300.3	0.000	6	2	196	2	plastid
High	Master Protein Candidate	AT4G26300.2	0.000	6	2	196	2	plastid
High	Master Protein	AT4G26300.5	0.000	6	2	196	2	plastid
High	Master Protein Candidate	AT4G26300.1	0.000	6	2	196	2	plastid
High	Master Protein	AT4G38740.1	0.000	17	2	100	1	cytosol
High	Master Protein	AT5G02790.1	0.000	20	2	52	2	cytosol
High	Master Protein	AT2G41680.1	0.000	9	2	45	2	plastid
High	Master Protein	AT1G14150.1	0.000	19	2	121	2	plastid
High	Master Protein	AT2G43090.1	0.000	12	2	52	2	plastid
High	Master Protein Candidate	AT2G43090.2	0.000	14	2	52	2	plastid
High	Master Protein	AT1G07660.1	0.000	19	2	528	2	nucleus
High	Master Protein	AT4G35250.1	0.000	6	2	52	2	plastid
High	Master Protein	AT5G47840.1	0.000	18	3	66	3	plastid
High	Master Protein	AT3G10670.1	0.000	10	2	63	2	plastid
High	Master Protein	AT4G25370.1	0.000	14	2	134	2	plastid
High	Master Protein	AT3G17820.1	0.000	8	2	81	1	cytosol
High	None	AT1G11650.1	0.000	6	1	115	1	cytosol
High	Master Protein	AT4G02230.1	0.000	18	2	34	2	cytosol
High	Master Protein	AT3G48170.1	0.000	13	3	96	3	peroxisome
High	None	P60712	0.000	5	1	189	0
High	Master Protein	AT5G42070.1	0.000	18	2	156	2	plastid
High	Master Protein	AT1G04420.1	0.000	8	3	356	3	plastid
High	Master Protein	AT4G24930.1	0.000	28	3	198	3	plastid
High	Master Protein	AT5G15490.1	0.000	11	4	120	2	extracellular
High	None	AT4G23680.1	0.000	12	2	140	2	cytosol
High	None	AT4G14060.1	0.000	12	2	140	2	cytosol
High	Master Protein	AT5G61970.1	0.000	3	1	135	1	nucleus
High	Master Protein	AT1G48830.1	0.000	16	2	299	2	cytosol
High	Master Protein	AT1G36160.1	0.000	3	3	153	3	cytosol
High	Master Protein	AT5G19370.1	0.000	15	2	56	2	plastid
High	Master Protein	AT1G74960.1	0.000	12	3	19	3	plastid
High	Master Protein	AT1G73600.2	0.000	9	3	53	3	cytosol
High	Master Protein Candidate	AT1G73600.1	0.000	9	3	53	3	cytosol
High	Master Protein	AT4G32470.1	0.000	27	3	126	3	mitochondrion
High	None	AT4G10450.2	0.000	27	3	39	2	cytosol
High	Master Protein	AT3G16460.1	0.000	10	3	94	3	cytosol
High	Master Protein	AT2G26670.1	0.000	16	3	101	3	plastid
High	Master Protein	AT4G34830.1	0.000	2	1	24	1	plastid
High	Master Protein	AT4G18440.1	0.000	7	2	103	2	plastid
High	Master Protein	AT3G13860.1	0.000	10	3	37	3	mitochondrion
High	Master Protein	AT2G17340.1	0.000	5	1	23	1	cytosol
High	Master Protein	AT2G19760.1	0.000	24	2	200	2	cytosol
High	Master Protein	AT3G32980.1	0.000	10	2	59	2	extracellular
High	Master Protein	AT5G03290.1	0.000	10	2	76	2	mitochondrion
High	Master Protein	AT3G14290.1	0.000	23	3	107	2	cytosol,nucleus
High	Master Protein Candidate	AT4G09620.2	0.000	6	1	131	1	plastid
High	Master Protein	AT4G09620.1	0.000	6	1	131	1	plastid
High	Master Protein	AT3G26450.1	0.000	32	4	113	3	cytosol
High	Master Protein Candidate	AT2G42130.1	0.000	10	2	105	2	plastid
High	Master Protein Candidate	AT2G42130.3	0.000	10	2	105	2	plastid
High	Master Protein Candidate	AT2G42130.5	0.000	14	2	105	2	plastid
High	Master Protein	AT2G42130.4	0.000	9	2	105	2	plastid
High	Master Protein Candidate	AT2G42130.2	0.000	10	2	105	2	plastid
High	None	AT5G54500.2	0.000	14	2	79	2	plasma membrane
High	Master Protein Candidate	AT2G45960.2	0.000	7	1	85	1	plasma membrane
High	Master Protein	AT2G45960.3	0.000	6	1	85	1	plasma membrane
High	Master Protein Candidate	AT2G45960.1	0.000	6	1	85	1	plasma membrane
High	Master Protein Candidate	AT5G11170.1	0.000	5	2	192	2	nucleus
High	Master Protein Candidate	AT5G11200.3	0.000	4	2	192	2	nucleus
High	Master Protein	AT5G11200.2	0.000	4	2	192	2	nucleus
High	Master Protein	AT3G56240.1	0.000	22	2	63	2	peroxisome
High	Master Protein Candidate	AT3G56240.2	0.000	24	2	63	2	peroxisome
High	Master Protein	AT5G53560.1	0.000	29	2	147	2	endoplasmic reticulum
High	Master Protein	AT5G20280.1	0.000	5	2	343	2	cytosol
High	None	AT4G30910.1	0.000	6	2	204	1	plastid
High	None	AT4G30910.2	0.000	5	2	204	1	plastid
High	Master Protein	AT4G24820.1	0.000	8	2	52	2	cytosol,nucleus
High	Master Protein	AT2G40510.1	0.000	18	3	85	3	cytosol
High	Master Protein Candidate	AT3G56340.1	0.000	18	3	85	3	cytosol
High	Master Protein Candidate	AT2G40590.1	0.000	18	3	85	3	cytosol
High	Master Protein	AT5G39320.1	0.000	9	3	124	1	extracellular
High	Master Protein	AT5G37510.2	0.000	5	3	58	3	mitochondrion
High	Master Protein Candidate	AT5G37510.1	0.000	5	3	58	3	mitochondrion
High	Master Protein	AT1G12310.1	0.000	18	2	126	1	cytosol
High	Master Protein	AT5G28840.1	0.000	8	2	315	2	cytosol
High	None	AT1G01100.3	0.000	17	1	336	1	cytosol
High	Master Protein Candidate	AT2G27210.2	0.000	2	1	98	1	cytosol
High	Master Protein Candidate	AT2G27210.1	0.000	2	1	98	1	cytosol
High	Master Protein	AT1G08420.1	0.000	2	1	98	1	nucleus
High	Master Protein Candidate	AT1G08420.2	0.000	2	1	98	1	nucleus
High	Master Protein	AT1G01790.1	0.000	2	1	161	1	plastid
High	Master Protein Candidate	AT4G00630.1	0.000	2	1	161	1	plastid
High	Master Protein Candidate	AT4G00630.2	0.000	2	1	161	1	plastid
High	Master Protein	AT3G12800.1	0.000	13	3	60	3	peroxisome
High	Master Protein	AT5G13120.1	0.000	7	1	171	1	plastid
High	Master Protein Candidate	AT5G13120.2	0.000	7	1	171	1	plastid
High	Master Protein	AT1G16080.1	0.000	12	3	97	3	plastid
High	Master Protein	AT2G25870.1	0.000	10	3	22	3	plastid
High	Master Protein	AT3G27240.1	0.000	11	2	103	2	mitochondrion
High	Master Protein	AT2G47650.2	0.000	13	3	117	3	golgi,vacuole
High	Master Protein Candidate	AT3G62830.1	0.000	13	3	117	3	golgi
High	Master Protein Candidate	AT2G47650.1	0.000	14	3	117	3	golgi,vacuole
High	Master Protein	AT5G62530.1	0.000	7	2	86	2	mitochondrion
High	Master Protein	AT1G59870.1	0.000	4	3	78	3	plasma membrane
High	Master Protein	AT3G06350.1	0.000	8	3	45	3	plastid
High	Master Protein	AT1G11840.6	0.000	11	3	65	3	peroxisome
High	Master Protein Candidate	AT1G11840.1	0.000	12	3	65	3	peroxisome
High	Master Protein	ATCG01100.1	0.000	8	2	308	2	plastid
High	Master Protein	AT1G69740.1	0.000	10	3	143	3	plastid
High	Master Protein	AT5G64350.1	0.000	14	1	63	1	cytosol
High	Master Protein Candidate	AT4G13170.1	0.000	13	2	61	1	cytosol
High	Master Protein Candidate	AT3G07110.1	0.000	13	2	61	1	cytosol
High	Master Protein	AT3G07110.2	0.000	13	2	61	1	cytosol
High	Master Protein	AT1G54630.1	0.000	15	1	88	1	plastid
High	Master Protein	ATCG00180.1	0.000	4	2	21	2	plastid
High	Master Protein	AT3G16520.3	0.000	8	2	146	2	cytosol
High	None	AT1G80660.4	0.000	4	2	71	0	plasma membrane
High	None	AT1G80660.2	0.000	4	2	71	0	plasma membrane
High	None	AT1G80660.3	0.000	4	2	71	0	plasma membrane
High	None	AT1G80660.1	0.000	4	2	71	0	plasma membrane
High	Master Protein	AT1G69830.1	0.000	7	4	27	4	plastid
High	Master Protein	AT3G10050.1	0.000	4	1	25	1	plastid
High	Master Protein	AT3G55120.1	0.000	12	2	183	2	endoplasmic reticulum
High	Master Protein	AT3G18130.1	0.000	16	3	135	2	cytosol
High	Master Protein	AT1G79440.1	0.000	11	3	111	3	mitochondrion
High	Master Protein	AT3G60820.1	0.000	18	2	83	2	cytosol,nucleus
High	Master Protein Candidate	AT3G60820.2	0.000	18	2	83	2	cytosol,nucleus
High	Master Protein Candidate	AT3G62290.1	0.000	18	2	117	2	vacuole
High	Master Protein Candidate	AT2G47170.1	0.000	18	2	117	2	golgi
High	Master Protein Candidate	AT1G10630.1	0.000	18	2	117	2	cytosol
High	Master Protein	AT5G14670.1	0.000	18	2	117	2	golgi
High	Master Protein Candidate	AT5G14670.2	0.000	18	2	117	2	golgi
High	Master Protein Candidate	AT1G23490.1	0.000	18	2	117	2	golgi
High	Master Protein	AT3G53260.1	0.000	8	3	33	3	cytosol
High	Master Protein	AT3G01910.1	0.000	9	2	56	2	peroxisome
High	Master Protein Candidate	AT3G11930.2	0.000	22	2	10	2	nucleus
High	Master Protein	AT3G11930.3	0.000	19	2	10	2	nucleus
High	Master Protein Candidate	AT3G11930.4	0.000	22	2	10	2	nucleus
High	Master Protein Candidate	AT3G11930.1	0.000	22	2	10	2	nucleus
High	None	AT3G51190.1	0.000	14	2	59	0	cytosol,nucleus
High	Master Protein	AT1G02150.1	0.000	11	3	50	3	plastid
High	Master Protein	AT5G63890.2	0.000	4	1	160	1	plastid
High	Master Protein Candidate	AT5G63890.1	0.000	4	1	160	1	plastid
High	Master Protein Candidate	AT2G44100.2	0.000	15	3	18	2	cytosol
High	Master Protein	AT2G44100.1	0.000	15	3	18	2	cytosol
High	None	AT3G52560.2	0.000	17	2	45	2	cytosol
High	None	AT3G52560.4	0.000	15	2	45	2	cytosol
High	Master Protein Candidate	AT5G01650.1	0.000	28	1	88	1	plastid
High	Master Protein	AT5G01650.2	0.000	26	1	88	1	plastid
High	Master Protein Candidate	AT5G01650.4	0.000	28	1	88	1	plastid
High	Master Protein	AT3G10850.1	0.000	9	1	108	1	cytosol
High	None	AT3G23400.2	0.000	15	2	135	2	plastid
High	Master Protein	AT2G29570.1	0.000	14	2	57	2	nucleus
High	Master Protein Candidate	AT1G07370.1	0.000	14	2	57	2	nucleus
High	Master Protein	AT2G34460.1	0.000	14	3	70	3	plastid
High	Master Protein	AT5G27670.1	0.000	21	2	267	1	nucleus
High	Master Protein	AT3G11170.1	0.000	7	2	151	1	plastid
High	None	AT1G80380.7	0.000	9	3	189	3	plastid
High	None	AT1G80380.5	0.000	9	3	189	3	plastid
High	Master Protein	AT3G56910.1	0.000	15	2	108	2	plastid
High	Master Protein	AT1G14610.1	0.000	4	2	148	2	mitochondrion
High	Master Protein Candidate	AT2G21870.2	0.000	21	3	45	3	mitochondrion
High	Master Protein	AT2G21870.1	0.000	19	3	45	3	mitochondrion
High	Master Protein Candidate	AT1G74070.2	0.000	6	1	28	1	plastid
High	Master Protein	AT1G74070.1	0.000	5	1	28	1	plastid
High	Master Protein	AT1G21440.1	0.000	6	1	47	1	plastid
High	Master Protein	AT1G12230.2	0.000	10	2	58	2	plastid
High	Master Protein Candidate	AT1G12230.1	0.000	10	2	58	2	plastid
High	Master Protein	AT4G15560.1	0.000	8	2	312	2	plastid
High	Master Protein	AT5G08650.1	0.000	4	2	161	2	plastid
High	Master Protein	AT1G79850.1	0.000	20	2	329	2	plastid
High	Master Protein	AT4G16390.1	0.000	5	1	280	1	plastid
High	Master Protein Candidate Rejected	AT1G65970.1	0.000	20	2	86	0	cytosol
High	Master Protein Rejected	AT1G60740.1	0.000	20	2	86	0	cytosol
High	None	AT4G23900.1	0.000	5	1	395	1	mitochondrion
High	None	AT4G23895.3	0.000	3	1	395	1	nucleus
High	Master Protein	AT1G14710.1	0.000	3	1	146	1	nucleus
High	Master Protein Candidate	AT2G44350.1	0.000	6	2	121	2	mitochondrion
High	Master Protein	AT2G44350.2	0.000	6	2	121	2	mitochondrion
High	Master Protein	AT5G13410.1	0.000	10	1	202	1	plastid
High	Master Protein Candidate	AT5G13410.2	0.000	11	1	202	1	plastid
High	Master Protein	AT3G55250.1	0.000	9	2	180	2	plastid
High	Master Protein	AT1G08980.1	0.000	6	2	115	2	cytosol
High	None	AT4G21210.2	0.000	7	1	895	1	plastid
High	Master Protein	AT1G03680.1	0.000	16	2	77	2	plastid
High	Master Protein	AT5G64050.1	0.000	6	2	27	2	plastid,mitochondrion
High	Master Protein	AT1G09430.1	0.000	17	3	135	3	cytosol
High	Master Protein	AT4G36810.1	0.000	7	1	53	1	plastid
High	Master Protein Candidate	AT4G13850.3	0.000	27	2	6	2	mitochondrion
High	Master Protein	AT4G13850.1	0.000	25	2	6	2	mitochondrion
High	Master Protein Candidate	AT4G13850.2	0.000	25	2	6	2	mitochondrion
High	Master Protein Candidate	AT4G13850.4	0.000	30	2	6	2	mitochondrion
High	None	AT5G15520.1	0.000	18	3	360	1	cytosol
High	Master Protein	AT5G14590.1	0.000	6	2	136	2	mitochondrion
High	None	AT4G31700.2	0.000	18	3	94	1	cytosol
High	Master Protein	AT3G02230.1	0.000	13	2	239	2	cytosol
High	Master Protein Candidate	AT5G55190.1	0.000	11	2	227	2	cytosol
High	Master Protein	AT5G20010.1	0.000	11	2	227	2	cytosol
High	Master Protein Candidate	AT5G20020.1	0.000	11	2	227	2	nucleus
High	None	AT5G50950.3	0.000	6	1	45	1	cytosol,mitochondrion
High	None	AT5G50950.2	0.000	4	1	45	1	cytosol,mitochondrion
High	None	AT5G50950.1	0.000	4	1	45	1	cytosol,mitochondrion
High	None	AT5G50950.4	0.000	4	1	45	1	cytosol,mitochondrion
High	Master Protein	AT4G27500.1	0.000	5	3	49	3	plasma membrane,endoplasmic reticulum
High	Master Protein Candidate	AT4G27500.2	0.000	5	3	49	3	plasma membrane,endoplasmic reticulum
High	Master Protein	AT1G73660.1	0.000	5	2	21	2	nucleus
High	Master Protein Candidate	AT5G42080.3	0.000	8	2	110	2	plasma membrane
High	Master Protein	AT5G42080.1	0.000	8	2	110	2	plasma membrane
High	Master Protein Candidate	AT5G42080.2	0.000	11	2	110	2	plasma membrane
High	None	AT1G17260.1	0.000	2	2	10	0	cytosol,vacuole
High	Master Protein	AT3G05560.1	0.000	19	2	239	1	cytosol
High	Master Protein	AT4G24750.1	0.000	13	2	34	2	plastid
High	Master Protein Candidate	AT1G09270.3	0.000	5	1	46	1	nucleus
High	Master Protein	AT1G09270.1	0.000	4	1	46	1	nucleus
High	Master Protein	AT3G61240.1	0.000	12	2	32	2	nucleus
High	None	AT3G59760.2	0.000	9	2	18	2	mitochondrion
High	Master Protein	AT4G37925.1	0.000	12	2	44	2	plastid
High	Master Protein	AT5G28060.1	0.000	20	3	153	1	cytosol
High	None	AT1G79230.2	0.000	9	2	75	2	plastid,mitochondrion
High	None	AT2G02010.1	0.000	3	1	35	1	cytosol
High	None	AT2G02010.2	0.000	3	1	35	1	cytosol
High	None	AT5G17330.1	0.000	3	1	35	1	cytosol
High	None	AT3G17760.1	0.000	3	1	35	1	cytosol
High	Master Protein	AT3G25660.1	0.000	7	2	111	2	plastid
High	None	AT1G67700.3	0.000	8	1	118	1	plastid
High	Master Protein	AT1G22410.1	0.000	7	2	36	1	plastid
High	Master Protein	AT1G06550.1	0.000	6	1	21	1	peroxisome
High	None	AT3G61111.1	0.000	20	1	64	1	cytosol
High	None	AT3G61111.2	0.000	21	1	64	1	cytosol
High	Master Protein	AT4G35100.1	0.000	7	1	29	1	plasma membrane
High	Master Protein Candidate	AT1G74910.3	0.000	13	2	72	2	cytosol
High	Master Protein	AT1G74910.1	0.000	12	2	72	2	cytosol
High	Master Protein	AT3G07770.1	0.000	6	2	70	2	mitochondrion
High	None	AT5G41520.2	0.000	20	2	232	2	cytosol
High	Master Protein	AT3G54900.1	0.000	10	1	183	1	plastid
High	None	AT5G38660.2	0.000	3	1	160	1	plastid
High	Master Protein	AT1G79330.1	0.000	7	3	453	1	cytosol
High	Master Protein	AT4G00570.1	0.000	5	2	66	2	mitochondrion
High	Master Protein	AT1G79340.1	0.000	10	3	451	1	cytosol
High	Master Protein	AT1G74030.1	0.000	6	2	194	1	plastid
High	Master Protein	AT1G07320.1	0.000	4	1	31	1	plastid
High	Master Protein Candidate	AT1G07320.3	0.000	4	1	31	1	plastid
High	Master Protein Candidate	AT1G07320.2	0.000	4	1	31	1	plastid
High	Master Protein	AT3G15356.1	0.000	7	1	69	1	extracellular
High	Master Protein	AT5G08530.1	0.000	7	2	290	2	mitochondrion
High	Master Protein Candidate	AT3G02780.2	0.000	10	2	66	2	plastid
High	Master Protein	AT3G02780.1	0.000	8	2	66	2	plastid
High	Master Protein Candidate	AT3G44110.2	0.000	8	2	113	2	nucleus
High	Master Protein	AT3G44110.1	0.000	6	2	113	2	nucleus
High	Master Protein	AT1G20950.1	0.000	6	2	51	2	cytosol
High	Master Protein Candidate	AT2G43180.3	0.000	5	1	20	1	plastid
High	Master Protein	AT2G43180.1	0.000	5	1	20	1	plastid
High	Master Protein	AT3G42790.1	0.000	8	1	175	1	nucleus
High	Master Protein	AT3G06580.1	0.000	7	2	93	2	cytosol
High	Master Protein	AT5G66680.1	0.000	8	2	127	2	endoplasmic reticulum
High	Master Protein	AT2G23600.2	0.000	12	2	45	2	cytosol
High	Master Protein Candidate	AT2G23600.1	0.000	12	2	45	2	cytosol
High	Master Protein Candidate	AT3G51800.3	0.000	7	2	137	2	nucleus
High	Master Protein	AT3G51800.2	0.000	7	2	137	2	nucleus
High	Master Protein Candidate	AT3G51800.1	0.000	7	2	137	2	nucleus
High	Master Protein	AT5G23900.1	0.000	18	2	57	2	cytosol
High	Master Protein	AT2G20530.1	0.000	14	2	29	1	mitochondrion
High	None	AT5G16990.1	0.000	7	1	45	1	cytosol
High	Master Protein	AT5G62390.1	0.000	4	1	141	1	endoplasmic reticulum
High	Master Protein	AT3G59920.1	0.000	12	2	32	1	cytosol,extracellular
High	Master Protein	AT5G45680.1	0.000	10	1	71	1	plastid
High	Master Protein Candidate	AT5G04440.2	0.000	8	1	114	1	plastid
High	Master Protein	AT5G04440.1	0.000	8	1	114	1	plastid
High	Master Protein	AT1G74970.1	0.000	15	2	121	2	plastid
High	Master Protein	AT5G36230.2	0.000	7	1	105	1	cytosol
High	Master Protein Candidate	AT5G36230.1	0.000	8	1	105	1	cytosol
High	Master Protein Candidate	AT5G09900.2	0.000	6	1	232	1	cytosol,nucleus
High	Master Protein Candidate	AT5G09900.1	0.000	6	1	232	1	cytosol,nucleus
High	Master Protein	AT5G09900.3	0.000	6	1	232	1	cytosol,nucleus
High	None	AT2G28815.1	0.000	5	1	259	1	N/A
High	Master Protein	AT4G39980.1	0.000	6	2	27	1	plastid
High	Master Protein	AT2G19740.1	0.000	32	2	275	2	cytosol
High	Master Protein Candidate	AT5G56710.1	0.000	32	2	275	2	cytosol
High	Master Protein Candidate	AT4G26230.1	0.000	32	2	275	2	cytosol
High	Master Protein	AT5G54960.1	0.000	3	1	29	1	cytosol
High	Master Protein	AT5G17230.3	0.000	5	1	83	1	plastid
High	Master Protein Candidate	AT5G17230.1	0.000	6	1	83	1	plastid
High	None	AT1G78320.1	0.000	5	1	206	1	cytosol
High	None	AT1G78320.2	0.000	6	1	206	1	cytosol
High	Master Protein	AT5G37600.1	0.000	19	3	50	2	cytosol
High	Master Protein	AT1G33810.1	0.000	12	1	120	1	plastid
High	Master Protein	AT3G04870.1	0.000	4	2	50	2	plastid
High	Master Protein	AT1G24360.1	0.000	10	2	111	2	plastid
High	None	AT3G51240.2	0.000	13	2	34	2	cytosol
High	Master Protein	ATMG00070.1	0.000	13	2	106	2	mitochondrion
High	Master Protein	AT2G30695.1	0.000	12	2	139	2	plastid
High	Master Protein	AT2G45790.1	0.000	7	1	41	1	cytosol,mitochondrion
High	Master Protein	AT1G04690.1	0.000	8	2	163	2	plasma membrane
High	Master Protein	AT5G27770.1	0.000	19	2	180	1	cytosol
High	Master Protein Candidate	AT4G25100.4	0.000	8	1	270	1	plastid
High	Master Protein	AT4G25100.1	0.000	7	1	270	1	plastid
High	None	AT5G47840.2	0.000	12	2	57	2	plastid
High	Master Protein	AT1G29660.1	0.000	10	2	33	2	extracellular
High	Master Protein	AT5G08570.1	0.000	7	2	156	1	cytosol
High	Master Protein	ATCG00580.1	0.000	23	2	935	2	plastid
High	Master Protein	AT1G42960.1	0.000	10	1	85	1	plastid
High	Master Protein	AT4G14090.1	0.000	7	2	125	2	mitochondrion
High	Master Protein	AT5G66120.2	0.000	9	2	39	2	peroxisome
High	Master Protein	AT3G19820.1	0.000	6	2	32	2	endoplasmic reticulum
High	Master Protein	AT2G20890.1	0.000	7	2	87	2	plastid
High	Master Protein	AT3G01390.1	0.000	21	1	77	1	vacuole
High	Master Protein	AT4G38810.2	0.000	12	2	117	2	nucleus
High	Master Protein	AT5G42740.1	0.000	5	2	102	2	cytosol
High	Master Protein Candidate	AT5G42740.3	0.000	5	2	102	2	cytosol
High	Master Protein	AT2G45770.1	0.000	10	2	63	2	plastid
High	Master Protein	AT2G44160.1	0.000	5	2	83	2	cytosol
High	None	AT3G14990.2	0.000	11	3	12	3	golgi
High	Master Protein Rejected	AT5G12110.1	0.000	14	2	110	0	cytosol
High	None	AT1G11840.5	0.000	10	2	49	2	peroxisome
High	Master Protein	AT1G08480.1	0.000	25	2	170	2	mitochondrion
High	Master Protein	AT5G16660.1	0.000	8	1	135	1	plastid
High	Master Protein Candidate	AT5G16660.2	0.000	8	1	135	1	plastid
High	Master Protein	ATCG00160.1	0.000	11	2	197	2	plastid
High	Master Protein	AT5G16290.1	0.000	6	2	109	2	plastid
High	None	AT1G06030.1	0.000	9	2	71	2	cytosol
High	Master Protein	AT4G19410.2	0.000	4	2	78	2	extracellular
High	Master Protein Candidate	AT4G19410.1	0.000	6	2	78	2	extracellular
High	Master Protein	AT1G79530.1	0.000	7	2	21	2	plastid
High	Master Protein Candidate	AT1G16300.1	0.000	7	2	21	2	plastid
High	Master Protein	AT3G16530.1	0.000	7	1	72	1	extracellular
High	Master Protein	AT4G27000.1	0.000	7	2	66	2	nucleus
High	None	AT1G23730.1	0.000	11	2	24	2	cytosol
High	Master Protein	AT5G25460.1	0.000	7	2	162	2	extracellular
High	Master Protein Candidate	AT5G11420.1	0.000	7	2	162	2	extracellular
High	Master Protein Candidate	AT4G12720.5	0.000	8	1	42	1	cytosol
High	Master Protein	AT4G12720.4	0.000	6	1	42	1	cytosol
High	Master Protein Candidate	AT4G12720.1	0.000	6	1	42	1	cytosol
High	Master Protein	AT4G20850.1	0.000	2	2	15	2	plastid
High	Master Protein	AT5G66040.1	0.000	16	1	26	1	plastid
High	Master Protein Candidate	AT5G14250.2	0.000	5	1	55	1	nucleus
High	Master Protein	AT5G14250.1	0.000	4	1	55	1	nucleus
High	Master Protein	AT5G42960.1	0.000	23	2	37	2	plastid
High	None	AT1G64200.3	0.000	13	2	104	2	vacuole
High	None	AT1G64200.2	0.000	10	2	104	2	vacuole
High	None	AT1G64200.1	0.000	10	2	104	2	vacuole
High	Master Protein Candidate	AT4G38780.1	0.000	1	1	154	1	nucleus
High	Master Protein	AT1G80070.1	0.000	1	1	154	1	nucleus
High	Master Protein Candidate	AT2G22250.1	0.000	5	1	57	1	plastid
High	Master Protein	AT2G22250.2	0.000	4	1	57	1	plastid
High	Master Protein	AT1G01710.1	0.000	4	1	157	1	peroxisome
High	Master Protein	AT1G67680.1	0.000	6	2	22	2	nucleus
High	None	AT5G18170.1	0.000	5	1	35	1	mitochondrion
High	Master Protein	AT4G00620.1	0.000	8	1	52	1	plastid
High	Master Protein	AT2G32920.1	0.000	6	2	63	2	endoplasmic reticulum
High	Master Protein	AT1G80360.1	0.000	11	2	95	2	cytosol
High	Master Protein Candidate	AT2G36060.3	0.000	20	2	10	1	cytosol
High	Master Protein	AT2G36060.1	0.000	20	2	10	1	cytosol
High	Master Protein	AT1G80750.1	0.000	5	1	38	1	cytosol
High	Master Protein	AT4G33090.1	0.000	2	1	45	1	cytosol
High	Master Protein	AT4G33350.1	0.000	16	3	32	3	plastid
High	Master Protein	AT5G27700.1	0.000	18	1	103	1	cytosol
High	Master Protein	AT2G20860.1	0.000	6	1	79	1	mitochondrion
High	Master Protein	AT4G39080.1	0.000	3	2	35	2	vacuole
High	Master Protein	AT2G47450.1	0.000	7	1	91	1	plastid
High	Master Protein	AT3G45030.1	0.000	19	2	159	2	cytosol
High	Master Protein	AT1G20200.1	0.000	7	2	125	2	cytosol,nucleus
High	Master Protein Candidate	AT2G47470.4	0.000	8	2	46	2	endoplasmic reticulum
High	Master Protein	AT2G47470.1	0.000	7	2	46	2	endoplasmic reticulum
High	Master Protein Candidate	AT2G47470.3	0.000	8	2	46	2	endoplasmic reticulum
High	Master Protein	AT3G49720.1	0.000	13	2	62	2	golgi
High	Master Protein	AT1G76680.2	0.000	4	2	12	2	cytosol
High	Master Protein Candidate	AT1G76680.1	0.000	4	2	12	2	cytosol
High	None	AT5G40810.2	0.000	7	1	97	1	mitochondrion
High	None	AT5G40810.1	0.000	6	1	97	1	mitochondrion
High	Master Protein	AT1G53280.1	0.000	15	3	24	3	plastid
High	Master Protein Candidate	AT5G20920.2	0.000	16	2	93	2	cytosol
High	Master Protein	AT5G20920.1	0.000	16	2	93	2	cytosol
High	Master Protein	AT4G17040.1	0.000	5	1	125	1	plastid
High	Master Protein	AT1G18060.1	0.000	7	2	73	2	plastid
High	None	AT4G04610.1	0.000	5	1	9	1	plastid
High	Master Protein Candidate	AT2G33220.1	0.000	13	1	18	1	mitochondrion
High	Master Protein	AT2G33220.2	0.000	10	1	18	1	mitochondrion
High	Master Protein Candidate	AT1G04630.1	0.000	13	1	18	1	mitochondrion
High	Master Protein	AT2G13560.1	0.000	7	2	52	2	mitochondrion
High	None	AT5G12250.1	0.000	2	1	30	1	cytosol
High	None	AT1G75780.1	0.000	2	1	30	1	cytosol
High	None	AT1G20010.1	0.000	2	1	30	1	cytosol
High	Master Protein	AT5G26830.1	0.000	3	2	59	2	plastid,mitochondrion
High	Master Protein	AT1G19670.1	0.000	9	1	9	1	cytosol
High	Master Protein	AT2G24820.1	0.000	4	1	241	1	plastid
High	Master Protein	AT4G37870.1	0.000	4	2	39	2	cytosol
High	Master Protein Candidate	AT5G63510.1	0.000	10	2	109	2	mitochondrion
High	Master Protein	AT5G63510.2	0.000	9	2	109	2	mitochondrion
High	Master Protein	AT2G06850.1	0.000	13	3	12	3	extracellular
High	None	AT1G15210.1	0.000	2	2	71	2	plasma membrane
High	Master Protein	AT1G32440.1	0.000	7	2	34	2	plastid
High	Master Protein	AT1G48630.1	0.000	9	2	140	1	cytosol
High	Master Protein	AT5G12040.1	0.000	8	2	52	2	plastid
High	Master Protein Candidate	AT5G12040.2	0.000	11	2	52	2	plastid
High	Master Protein	AT5G03650.1	0.000	6	3	33	3	plastid
High	Master Protein	AT4G23890.1	0.000	10	2	209	2	plastid
High	Master Protein	AT4G37040.1	0.000	9	2	25	2	plastid,mitochondrion
High	Master Protein	AT5G39830.1	0.000	9	2	12	2	plastid
High	Master Protein Candidate	AT5G39830.2	0.000	9	2	12	2	plastid
High	Master Protein	AT5G54900.1	0.000	10	2	7	2	nucleus
High	Master Protein	AT5G15200.1	0.000	19	3	98	3	cytosol
High	Master Protein	AT4G11600.1	0.000	10	2	165	2	mitochondrion
High	Master Protein	ATCG00710.1	0.000	15	1	582	1	plastid
High	Master Protein Candidate	AT1G22360.2	0.000	4	1	71	1	plasma membrane
High	Master Protein	AT1G22360.1	0.000	4	1	71	1	plasma membrane
High	Master Protein	AT5G20080.1	0.000	7	1	96	1	mitochondrion
High	Master Protein	AT5G54100.1	0.000	5	1	48	1	mitochondrion
High	Master Protein	AT4G39960.1	0.000	11	2	17	2	plastid
High	Master Protein Candidate	AT5G35170.2	0.000	6	2	17	2	plastid
High	Master Protein	AT5G35170.1	0.000	6	2	17	2	plastid
High	None	AT2G26670.2	0.000	15	2	36	2	plastid
High	None	AT3G11830.2	0.000	5	2	49	2	cytosol
High	Master Protein	AT2G17630.1	0.000	7	2	43	1	plastid
High	Master Protein	AT1G12770.1	0.000	10	2	261	2	mitochondrion
High	Master Protein	AT3G03980.1	0.000	16	2	77	2	plastid
High	None	AT5G35530.1	0.000	13	2	49	0	cytosol
High	Master Protein	AT1G70770.1	0.000	4	2	59	2	endoplasmic reticulum
High	Master Protein Candidate	AT4G26910.2	0.000	7	2	20	2	mitochondrion
High	Master Protein Candidate	AT5G55070.1	0.000	7	2	20	2	mitochondrion
High	Master Protein	AT4G26910.1	0.000	7	2	20	2	mitochondrion
High	Master Protein Candidate	AT4G26910.3	0.000	9	2	20	2	mitochondrion
High	Master Protein Candidate	AT3G17020.2	0.000	25	2	121	2	cytosol,plasma membrane
High	Master Protein	AT3G17020.1	0.000	18	2	121	2	cytosol,plasma membrane
High	Master Protein Candidate	AT4G36760.3	0.000	5	2	36	2	cytosol
High	Master Protein	AT4G36760.2	0.000	5	2	36	2	cytosol
High	Master Protein Candidate	AT4G36760.1	0.000	5	2	36	2	cytosol
High	Master Protein	AT2G03440.1	0.000	7	1	108	1	nucleus
High	Master Protein	AT2G44040.1	0.000	9	2	59	2	plastid
High	Master Protein	AT1G13270.1	0.000	16	2	116	2	plastid
High	Master Protein Candidate	AT1G13270.2	0.000	20	2	116	2	plastid
High	Master Protein	AT3G14110.3	0.000	5	1	122	1	plastid
High	Master Protein Candidate	AT3G14110.2	0.000	7	1	122	1	plastid
High	Master Protein Candidate	AT3G14110.1	0.000	5	1	122	1	plastid
High	Master Protein Candidate	AT4G09040.2	0.000	7	1	134	1	plastid
High	Master Protein	AT4G09040.1	0.000	5	1	134	1	plastid
High	Master Protein	AT5G19550.1	0.000	7	2	131	1	cytosol
High	Master Protein	AT5G59880.1	0.000	20	2	15	2	cytosol
High	Master Protein Candidate	AT5G59880.2	0.000	23	2	15	2	cytosol
High	Master Protein Candidate	AT1G13060.1	0.000	18	2	34	2	cytosol,nucleus
High	Master Protein	AT1G13060.2	0.000	17	2	34	2	cytosol,nucleus
High	Master Protein	AT1G31190.1	0.000	15	3	31	3	plastid
High	None	AT1G67280.2	0.000	8	2	115	2	plastid
High	Master Protein Candidate	AT2G18450.1	0.000	4	2	50	2	mitochondrion
High	Master Protein	AT5G66760.1	0.000	4	2	50	2	mitochondrion
High	Master Protein Candidate	AT3G17970.2	0.000	6	2	26	2	plastid
High	Master Protein	AT3G17970.1	0.000	6	2	26	2	plastid
High	None	AT4G35650.1	0.000	4	1	141	1	mitochondrion
High	Master Protein Candidate	AT5G66550.1	0.000	15	1	342	1	plastid
High	Master Protein	AT5G66550.2	0.000	13	1	342	1	plastid
High	Master Protein	AT1G15930.1	0.000	10	1	88	1	cytosol
High	Master Protein	AT3G27890.1	0.000	6	1	131	1	mitochondrion
High	None	AT1G52570.1	0.000	1	1	70	1	vacuole
High	Master Protein	AT3G23920.1	0.000	3	1	17	1	plastid
High	None	AT1G14150.2	0.000	9	1	117	1	plastid
High	Master Protein	AT2G24940.1	0.000	25	1	26	1	nucleus
High	Master Protein	AT2G41560.1	0.000	2	1	101	1	vacuole
High	Master Protein Candidate	AT2G41560.2	0.000	2	1	101	1	vacuole
High	Master Protein	AT5G56350.1	0.000	6	2	70	2	cytosol
High	Master Protein	AT5G64460.1	0.000	5	1	79	1	cytosol
High	Master Protein	AT1G57770.1	0.000	4	1	94	1	plastid
High	None	AT1G74920.2	0.000	9	2	9	2	cytosol
High	Master Protein Candidate	AT4G15000.2	0.000	8	1	142	1	cytosol
High	Master Protein Candidate	AT4G15000.1	0.000	8	1	142	1	cytosol
High	Master Protein	AT3G22230.1	0.000	8	1	142	1	cytosol
High	Master Protein	ATCG00750.1	0.000	11	1	119	1	plastid
High	Master Protein Candidate	AT1G22840.2	0.000	11	1	77	1	mitochondrion
High	Master Protein	AT1G22840.1	0.000	10	1	77	1	mitochondrion
High	Master Protein Candidate	AT4G10040.1	0.000	10	1	77	1	mitochondrion
High	Master Protein	AT4G14070.1	0.000	2	1	39	1	plastid
High	None	AT3G12490.2	0.000	7	1	89	1	cytosol
High	Master Protein Candidate	AT1G30630.1	0.000	9	1	64	1	golgi
High	Master Protein	AT2G34840.1	0.000	9	1	64	1	nucleus
High	Master Protein Candidate	AT2G34840.2	0.000	13	1	64	1	nucleus
High	Master Protein	AT4G25630.1	0.000	6	2	20	2	nucleus
High	Master Protein Candidate	AT5G52470.1	0.000	6	2	20	2	nucleus
High	None	AT1G19550.1	0.000	17	2	92	2	cytosol
High	None	AT2G37040.1	0.000	5	2	20	2	cytosol
High	None	AT3G10350.2	0.000	8	2	129	2	plastid
High	Master Protein	AT1G77090.1	0.000	10	2	85	2	plastid
High	Master Protein	AT3G11400.2	0.000	12	2	23	2	cytosol
High	Master Protein Candidate	AT3G11400.1	0.000	13	2	23	2	cytosol
High	Master Protein	AT5G62350.1	0.000	10	1	13	1	extracellular
High	Master Protein	AT5G63420.1	0.000	4	2	62	2	plastid
High	Master Protein	AT3G02730.1	0.000	7	1	122	1	plastid
High	Master Protein	AT4G14160.1	0.000	3	1	53	1	golgi,endoplasmic reticulum
High	Master Protein Candidate	AT4G14160.3	0.000	4	1	53	1	golgi,endoplasmic reticulum
High	Master Protein Candidate	AT4G14160.2	0.000	3	1	53	1	golgi,endoplasmic reticulum
High	Master Protein	AT1G04710.1	0.000	5	2	45	1	peroxisome
High	Master Protein Candidate	AT1G18070.1	0.000	6	2	114	2	cytosol
High	Master Protein	AT1G18070.3	0.000	6	2	114	2	cytosol
High	None	AT5G08650.2	0.000	2	1	142	1	plastid
High	Master Protein Candidate	AT5G36170.3	0.000	5	1	50	1	plastid
High	Master Protein Candidate	AT5G36170.2	0.000	4	1	50	1	plastid
High	Master Protein Candidate	AT5G36170.4	0.000	5	1	50	1	plastid
High	Master Protein	AT5G36170.1	0.000	4	1	50	1	plastid
High	None	AT5G48760.1	0.000	7	1	46	0	cytosol
High	Master Protein	AT2G25450.1	0.000	10	1	26	1	golgi
High	Master Protein Candidate	AT2G05140.1	0.000	9	1	15	1	cytosol
High	Master Protein	AT2G37690.1	0.000	2	1	15	1	plastid
High	Master Protein	AT4G09730.1	0.000	5	2	136	2	plastid
High	Master Protein	AT1G50450.1	0.000	8	1	17	1	plastid
High	Master Protein	AT1G12000.1	0.000	8	2	60	2	golgi
High	Master Protein Candidate	AT5G38470.2	0.000	6	2	13	2	cytosol
High	Master Protein	AT5G38470.1	0.000	5	2	13	2	cytosol
High	Master Protein	AT4G21960.1	0.000	11	2	48	2	extracellular
High	Master Protein	AT2G17380.1	0.000	17	1	207	1	mitochondrion
High	Master Protein	AT3G61260.1	0.000	11	1	21	1	plasma membrane
High	Master Protein	ATCG01060.1	0.000	11	1	863	1	plastid
High	Master Protein	AT1G76450.1	0.000	6	1	49	1	plastid
High	Master Protein	AT1G27390.1	0.000	18	2	54	2	mitochondrion
High	Master Protein	AT1G09630.1	0.000	19	2	41	2	cytosol,plasma membrane
High	Master Protein	AT3G61050.1	0.000	7	2	73	2	plasma membrane
High	Master Protein	AT5G53170.1	0.000	8	3	9	3	plastid,mitochondrion
High	None	AT1G80050.1	0.000	8	1	333	1	cytosol
High	None	AT1G80050.2	0.000	9	1	333	1	cytosol
High	None	AT4G22570.1	0.000	8	1	333	1	cytosol
High	None	AT4G22570.2	0.000	14	1	333	1	cytosol
High	None	AT3G08947.2	0.000	5	2	115	2	cytosol,nucleus
High	None	AT3G08947.1	0.000	5	2	115	2	cytosol,nucleus
High	Master Protein	AT5G67590.1	0.000	21	1	22	1	mitochondrion
High	Master Protein	AT1G33330.1	0.000	9	1	24	1	mitochondrion
High	Master Protein	AT1G08550.1	0.000	9	2	44	2	plastid
High	None	AT2G45810.1	0.000	5	1	27	1	nucleus
High	None	AT3G54890.3	0.000	13	1	37	1	plastid
High	None	AT3G54890.2	0.000	11	1	37	1	plastid
High	None	AT1G62290.1	0.001	5	2	102	2	vacuole
High	Master Protein Candidate	AT5G59290.1	0.001	13	2	17	2	cytosol
High	Master Protein Candidate	AT5G59290.4	0.001	14	2	17	2	cytosol
High	Master Protein	AT5G59290.2	0.001	12	2	17	2	cytosol
High	Master Protein Candidate	AT5G59290.3	0.001	13	2	17	2	cytosol
High	Master Protein Candidate	AT3G46440.1	0.001	13	2	17	2	cytosol
High	Master Protein Candidate	AT4G25050.1	0.001	12	1	20	1	plastid
High	Master Protein	AT4G25050.2	0.001	11	1	20	1	plastid
High	Master Protein	AT4G39730.1	0.001	10	1	122	1	plastid
High	Master Protein Candidate	AT1G71920.3	0.001	6	1	161	1	plastid
High	Master Protein Candidate	AT1G71920.1	0.001	5	1	161	1	plastid
High	Master Protein	AT1G71920.2	0.001	5	1	161	1	plastid
High	Master Protein Candidate	AT5G14320.2	0.001	23	2	8	2	plastid
High	Master Protein	AT5G14320.1	0.001	17	2	8	2	plastid
High	Master Protein	AT1G58290.1	0.001	4	2	19	2	plastid
High	Master Protein	AT2G24090.1	0.001	10	1	329	1	plastid
High	Master Protein Candidate	AT3G13300.2	0.001	2	2	13	2	cytosol
High	Master Protein	AT3G13300.1	0.001	2	2	13	2	cytosol
High	Master Protein Candidate	AT3G13300.3	0.001	2	2	13	2	cytosol
High	Master Protein Candidate	AT3G13290.1	0.001	2	2	13	2	nucleus
High	None	AT1G41830.1	0.001	2	1	32	1	extracellular
High	Master Protein	AT1G21850.1	0.001	2	1	65	1	extracellular
High	Master Protein Candidate	AT1G21860.1	0.001	2	1	65	1	extracellular
High	Master Protein	AT5G08410.2	0.001	7	1	107	1	plastid
High	Master Protein Candidate	AT5G08410.1	0.001	8	1	107	1	plastid
High	Master Protein	AT3G47860.1	0.001	4	1	111	1	plastid
High	Master Protein	AT4G19710.2	0.001	3	2	15	2	plastid
High	Master Protein	AT4G30530.1	0.001	8	1	108	1	cytosol
High	Master Protein	AT1G63290.1	0.001	8	1	29	1	cytosol
High	None	AT5G16240.1	0.001	4	1	14	0	plastid
High	None	AT4G16830.3	0.001	9	2	132	1	cytosol
High	None	AT4G16830.2	0.001	11	2	132	1	cytosol
High	Master Protein	AT2G20920.1	0.001	9	1	47	1	plastid
High	None	AT1G60690.1	0.001	7	2	89	2	cytosol
High	None	AT5G48375.1	0.001	3	1	138	1	endoplasmic reticulum
High	Master Protein	AT2G42910.1	0.001	6	1	126	1	cytosol
High	Master Protein Candidate	AT4G12800.1	0.001	11	2	466	2	plastid
High	Master Protein	AT4G12800.2	0.001	8	2	466	2	plastid
High	Master Protein	AT5G50250.1	0.001	5	1	83	1	plastid
High	Master Protein Candidate	AT3G60440.2	0.001	9	1	69	1	plastid
High	Master Protein	AT3G60440.1	0.001	8	1	69	1	plastid
High	Master Protein Candidate	AT1G80410.1	0.001	3	2	20	2	cytosol
High	Master Protein	AT1G80410.2	0.001	3	2	20	2	cytosol
High	None	AT2G23600.3	0.001	8	1	36	1	cytosol
High	Master Protein	AT3G18080.1	0.001	3	1	17	1	extracellular
High	Master Protein Candidate	AT3G18070.1	0.001	3	1	17	1	extracellular
High	Master Protein Candidate	AT3G18070.7	0.001	5	1	17	1	extracellular
High	Master Protein Candidate	AT3G18070.2	0.001	4	1	17	1	extracellular
High	Master Protein Candidate	AT3G18070.4	0.001	4	1	17	1	extracellular
High	Master Protein Candidate	AT3G18070.6	0.001	7	1	17	1	extracellular
High	Master Protein Candidate	AT3G18070.3	0.001	3	1	17	1	extracellular
High	Master Protein Candidate	AT3G18070.5	0.001	5	1	17	1	extracellular
High	Master Protein	AT1G70820.1	0.001	4	1	22	1	plastid
High	Master Protein Candidate	AT1G70820.2	0.001	4	1	22	1	plastid
High	Master Protein Candidate	AT4G39260.4	0.001	22	2	272	1	nucleus
High	Master Protein Candidate	AT4G39260.3	0.001	25	2	272	1	nucleus
High	Master Protein Candidate	AT4G39260.2	0.001	18	2	272	1	nucleus
High	Master Protein	AT4G39260.1	0.001	14	2	272	1	nucleus
High	Master Protein	AT3G03890.1	0.001	8	1	211	1	plastid
High	Master Protein Candidate	AT3G03890.2	0.001	9	1	211	1	plastid
High	Master Protein	AT3G20320.1	0.001	4	1	112	1	plastid
High	Master Protein Candidate	AT3G20320.2	0.001	6	1	112	1	plastid
High	Master Protein	AT5G18660.1	0.001	6	2	61	2	plastid
High	Master Protein	AT1G04810.1	0.001	4	2	19	1	cytosol,nucleus
High	Master Protein	AT1G77710.1	0.001	38	1	17	1	nucleus
High	None	AT3G60330.3	0.002	2	1	67	0	plasma membrane
High	None	AT3G60330.1	0.002	2	1	67	0	plasma membrane
High	Master Protein	AT5G38530.1	0.002	8	2	41	2	plastid
High	Master Protein	AT4G10840.1	0.002	2	1	103	1	golgi
High	Master Protein Candidate	AT1G71820.1	0.002	2	1	340	1	plasma membrane
High	Master Protein	AT1G71820.2	0.002	2	1	340	1	plasma membrane
High	Master Protein	AT5G63680.1	0.002	7	2	26	1	cytosol
High	None	AT1G69230.1	0.002	15	1	18	1	plasma membrane
High	Master Protein	AT3G13160.1	0.002	4	1	94	1	mitochondrion
High	Master Protein Candidate	AT5G42100.2	0.002	4	1	33	1	extracellular
High	Master Protein	AT5G42100.1	0.002	4	1	33	1	extracellular
High	Master Protein	AT5G55200.1	0.002	6	1	51	1	mitochondrion
High	Master Protein	AT1G04170.1	0.002	6	2	45	2	cytosol
High	Master Protein	AT2G34660.1	0.002	1	1	13	1	vacuole
High	Master Protein Candidate	AT2G34660.3	0.002	2	1	13	1	vacuole
High	Master Protein	AT3G60190.1	0.002	7	2	14	2	cytosol
High	Master Protein	ATCG00330.1	0.002	10	1	99	1	plastid
High	Master Protein Candidate	AT5G05740.2	0.002	4	1	33	1	plastid
High	Master Protein	AT5G05740.1	0.002	3	1	33	1	plastid
High	Master Protein Candidate	AT5G05740.3	0.002	4	1	33	1	plastid
High	None	AT3G45940.1	0.002	3	1	89	1	extracellular
High	Master Protein Candidate	AT3G43300.2	0.002	2	2	13	2	golgi
High	Master Protein	AT3G43300.1	0.002	2	2	13	2	golgi
High	Master Protein Candidate	AT3G43300.3	0.002	2	2	13	2	golgi
High	Master Protein	AT1G08490.1	0.002	6	1	6	1	plastid
High	Master Protein	AT5G26210.1	0.002	8	1	114	1	nucleus
High	None	AT5G13490.1	0.002	5	2	280	2	mitochondrion
High	None	AT4G28390.1	0.002	5	2	280	2	mitochondrion
High	Master Protein Candidate	AT5G15070.1	0.002	2	1	125	1	cytosol
High	Master Protein Candidate	AT5G15070.6	0.002	2	1	125	1	cytosol
High	Master Protein Candidate	AT3G01310.3	0.002	2	1	125	1	golgi
High	Master Protein Candidate	AT5G15070.3	0.002	2	1	125	1	cytosol
High	Master Protein Candidate	AT5G15070.5	0.002	2	1	125	1	cytosol
High	Master Protein Candidate	AT3G01310.1	0.002	2	1	125	1	golgi
High	Master Protein Candidate	AT3G01310.2	0.002	2	1	125	1	golgi
High	Master Protein	AT5G15070.2	0.002	2	1	125	1	cytosol
High	Master Protein	AT3G11730.1	0.002	14	2	36	1	golgi
High	Master Protein	AT3G58140.1	0.002	3	1	44	1	plastid
High	Master Protein Candidate	AT1G27970.1	0.002	15	1	19	1	nucleus
High	Master Protein	AT1G27970.2	0.002	14	1	19	1	nucleus
High	Master Protein	AT2G19750.1	0.002	27	2	150	2	cytosol,nucleus
High	Master Protein	AT3G24190.1	0.002	5	2	40	2	plastid
High	Master Protein	AT1G48620.1	0.002	6	1	68	1	nucleus
High	Master Protein	AT3G15010.1	0.002	4	1	28	1	nucleus
High	Master Protein	AT5G13370.1	0.002	4	2	41	2	cytosol
High	Master Protein	AT5G58140.1	0.002	3	2	11	2	plasma membrane
High	Master Protein Candidate	AT5G58140.3	0.002	3	2	11	2	plasma membrane
High	Master Protein	AT5G08300.1	0.002	9	2	19	2	mitochondrion
High	Master Protein	AT2G44050.1	0.002	9	1	70	1	plastid
High	Master Protein	AT5G52840.1	0.002	9	1	105	1	mitochondrion
High	Master Protein Candidate	AT5G52840.2	0.002	13	1	105	1	mitochondrion
High	Master Protein	AT1G14410.1	0.002	11	2	22	2	plastid
High	Master Protein	AT5G62190.1	0.002	3	1	209	1	nucleus
High	Master Protein	AT3G62870.1	0.002	7	2	145	1	cytosol
High	None	AT1G65960.1	0.002	6	1	50	1	cytosol
High	Master Protein	AT4G33670.1	0.002	16	2	8	2	cytosol
High	Master Protein Candidate	AT5G15910.2	0.002	7	1	153	1	mitochondrion
High	Master Protein	AT5G15910.1	0.002	6	1	153	1	mitochondrion
High	Master Protein	AT5G03880.1	0.002	15	2	7	2	plastid
High	Master Protein	AT1G43190.1	0.002	5	1	22	1	nucleus
High	Master Protein Candidate	AT1G43190.3	0.002	5	1	22	1	nucleus
High	Master Protein	AT5G16400.1	0.002	6	1	159	1	plastid
High	Master Protein	AT5G60160.1	0.002	5	1	103	1	vacuole
High	Master Protein	AT3G15190.1	0.002	13	1	107	1	plastid
High	Master Protein	AT3G14310.1	0.002	5	2	22	2	extracellular
High	None	AT5G66120.1	0.002	7	1	35	1	peroxisome
[truncated: 1,231 more rows]

## Sheet: Summaries
	DOWN	UP	MIX			DEX-responsive		All identified
plastid	31	8	1		plastid	40	0.421053	707	0.391256
cytosol	8	7	1		cytosol	16	0.168421	438	0.242391
extracellular	5	5	0		extracellular	10	0.105263	76	0.0420587
nucleus	3	4	0		nucleus	7	0.0736842	113	0.0625346
peroxisome	6	0	0		peroxisome	6	0.0631579	52	0.028777
mitochondrion	3	2	0		mitochondrion	5	0.0526316	158	0.0874377
plasma membrane	0	4	0		plasma membrane	4	0.0421053	51	0.0282236
endoplasmic reticulum	2	1	0		endoplasmic reticulum	3	0.0315789	35	0.0193691
golgi	2	0	1		golgi	3	0.0315789	51	0.0282236
vacuole	1	0	0		vacuole	1	0.0105263	26	0.0143885
Protein location is based on SUBAcon consensus.
Hooper et al. (2017) SUBA4: the interactive data analysis centre for Arabidopsis subcellular protein locations Nucleic Acids Res. Jan 4;45(D1):D1064-D1074. doi: 10.1093/nar/gkw1041
