# Supplementary material for: Transcriptome, metabolome and suppressor analysis reveal an essential role for the ubiquitin-proteasome system in seedling chloroplast development
Source: BMC Plant Biol. 2022 Apr 8;22:183. doi: 10.1186/s12870-022-03536-6 (PMC8991883; doi:10.1186/s12870-022-03536-6)
Supplement: Supplementary file 1 — Additional file 1. [file 12870_2022_3536_MOESM1_ESM.zip › Table S5 Metabolomics_2.xlsx]

## Sheet: Sheet1
	1 nM : mock			10 nM : mock			100 nM : mock			1,000 nM : mock			10,000 nM : mock
	average	SD	p-value	average	SD	p-value	average	SD	p-value	average	SD	p-value	average	SD	p-value
L-Alanine	3.84267	4.75899	0.021666	0.859286	1.69825	0.864109	2.31161	3.6274	0.316563	8.00425	9.02067	2.40187e-06	7.81687	8.76137	1.10936e-05
L-Arginine	87.1575	190.623	0.0874026	16.0311	46.0257	0.362749	153.102	370.591	0.185129	970.94	1851.8	0.000702951	835.376	1557.25	1.17955e-05
L-Asparagine	2.07372	1.2176	0.0439445	4.09766	5.23774	0.200444	1.47621	1.46266	0.468578	2.52794	0.878875	2.12445e-06	2.32475	0.810918	0.000154224
L-Aspartic acid	1.45036	0.733771	0.172122	0.131642	0.204671	0.00525564	0.121734	0.174606	0.00428756	0.155136	0.0997089	0.00391106	0.150042	0.0868452	0.0172003
L-Cysteine	5.01982	7.41175	0.145985	3.05252	4.31119	0.194229	3.38857	5.1435	0.220999	16.59	16.3267	1.75465e-06	17.8832	17.5423	6.48968e-06
L-Glutamine	2.19599	1.77643	0.0209205	0.0343123	0.0571113	0.0175776	0.593081	0.752408	0.369975	3.39363	2.76561	0.00171038	2.65201	2.01605	0.00478816
Glycine	5.69994	2.9319	9.70555e-05	3.43802	2.76074	0.0605579	3.5653	2.45255	0.0187202	5.28061	3.88758	0.0110066	3.35014	2.16846	0.0134044
L-Isoleucine	3.51604	3.33646	0.0208337	0.375587	0.617671	0.172777	1.14424	1.68996	0.847411	35.1883	40.4722	0.0278996	44.6512	38.8307	0.000531058
L-Leucine	4.18186	3.72067	0.0154104	0.339473	0.50695	0.103617	1.44429	2.18946	0.641182	49.7235	56.9904	0.0374868	55.1757	47.7818	0.00331186
L-Lysine	31.1603	59.6967	0.0325918	9.23756	24.8859	0.363197	33.014	69.3392	0.107364	317.112	579.278	0.00659498	361.025	630.996	0.000422347
L-Methionine	3.18815	6.28239	0.306938	0.0638259	0.15646	0.186952	0.739556	1.62646	0.78109	14.5892	23.1093	0.00560909	17.5442	26.163	4.3915e-05
L-Phenylalanine	4.75257	10.1148	0.105945	0.4364	0.904536	0.533507	1.10013	2.82479	0.935148	55.6282	117.051	0.0272304	67.5641	136.385	0.00749603
L-Pyroglutamic acid	1.70957	0.633917	0.00552704	1.43689	1.59915	0.546292	1.03554	0.82683	0.924917	2.33186	0.854583	0.000193928	1.97415	0.693305	0.00221582
L-Threonine	1.71956	1.4074	0.208681	0.717789	0.914907	0.536649	0.749057	0.853941	0.556793	2.15572	1.3491	0.0161278	2.04903	1.19949	0.0239662
L-Tyrosine	34.4613	44.3969	0.0273348	7.12797	15.0834	0.331205	19.7486	29.9353	0.0973036	335.959	411.329	0.0129415	378.035	402.73	0.000899107
L-Valine	2.09028	1.7558	0.0785861	0.251105	0.38973	0.0522803	0.513588	0.670182	0.247518	5.05336	4.89657	0.0297315	5.81133	4.16308	0.000190526
Citric acid	0.546432	0.271783	0.0292601	0.0485727	0.0593547	0.000128538	0.25021	0.303409	0.00415418	0.481873	0.245126	0.0143529	0.517303	0.184475	0.0389601
Fumaric acid	0.447327	0.116418	3.65816e-06	0.0566944	0.0476829	4.94668e-10	0.00676001	0.00490446	6.27761e-11	0.00984916	0.00294774	6.39103e-11	0.00859691	0.00100434	1.3969e-08
Lactic Acid	0.829463	0.299577	0.305941	0.839791	0.411393	0.444431	0.575913	0.276836	0.0352916	1.03798	0.379581	0.822109	1.24607	0.519839	0.324969
L-Malic acid	0.700449	0.186772	0.00590549	0.164932	0.102093	2.53082e-08	0.11448	0.0323799	9.27595e-11	0.121362	0.0281529	7.74541e-11	0.132787	0.0157932	1.08227e-08
Methylmalonic acid	0.914713	0.344897	0.608982	0.292562	0.129743	0.000242656	0.542897	0.439191	0.0646587	1.15648	0.354337	0.298565	1.11611	0.298521	0.459103
2-Oxoglutaric acid	0.945285	0.263512	0.680142	0.180867	0.136297	0.000169339	0.0753942	0.0446968	5.74803e-06	0.157336	0.063282	2.99332e-06	0.134478	0.0378536	4.69806e-05
Pyruvic acid	0.45318	0.0951205	9.88831e-06	0.0668722	0.0499843	3.81379e-09	0.00911584	0.00634091	7.23095e-10	0.0131707	0.00316924	7.41202e-10	0.0115332	0.00124615	9.84909e-08
Succinic acid	5.37211	2.1888	8.68726e-05	1.50993	2.06107	0.587451	2.04105	1.98897	0.253044	4.61081	2.86661	0.00993271	3.13126	1.61838	0.0095911
L-Ornithine	6.38892	11.0149	0.0342357	2.48864	5.3784	0.428302	9.59146	17.9871	0.0856864	38.5362	60.7297	1.29994e-06	33.8472	53.0521	3.94128e-07
Urea	1.12069	0.39605	0.49843	1.61564	0.355113	0.000356582	1.28909	0.45673	0.163451	0.806218	0.35673	0.27359	0.734291	0.281034	0.122542
D-Arabinose	0.781234	0.104675	0.0018244	0.355383	0.132089	2.66783e-06	0.0702222	0.0409151	5.92585e-10	0.174016	0.0399093	1.62863e-09	0.189443	0.0188383	1.08407e-07
D-Cellobiose	1.36074	0.232737	0.0014468	1.82404	0.887155	0.0568616	0.580297	0.243849	0.00643532	1.25009	0.792257	0.491961	0.719005	0.266359	0.079205
D-Fructose	1.38165	0.332491	0.0123756	0.934573	0.41054	0.73233	0.28194	0.0656786	7.79228e-06	0.475971	0.15011	0.000370884	0.487518	0.233854	0.00732334
D-Glucose	1.3094	0.436494	0.175032	1.43459	0.854362	0.326074	0.206904	0.0313326	5.81689e-08	0.361904	0.105943	6.27679e-06	0.442085	0.366731	0.0237663
L-Glyceric acid	0.579389	0.105346	0.000111871	0.128697	0.105237	4.9862e-07	0.0347946	0.0240451	2.5181e-08	0.0444667	0.0116338	2.47259e-08	0.0353006	0.0068185	1.48878e-06
Glycerol	0.732847	0.112932	0.000560921	1.18707	0.392838	0.309757	1.38353	0.369313	0.0405659	0.899488	0.0829689	0.0273476	0.94043	0.103328	0.284088
D-Ribose	0.751108	0.271533	0.144231	0.369954	0.16785	0.0026867	0.109708	0.0705527	0.000171787	0.241164	0.0895027	0.000541041	0.20266	0.0741837	0.00293864
Sucrose	1.45906	0.152955	4.47324e-05	2.12763	0.923887	0.0210555	0.642671	0.228699	0.00594272	0.975048	0.0490616	0.285717	0.973433	0.196663	0.776057
D-Tagatose	1.38136	0.331527	0.0122747	0.935039	0.410698	0.734199	0.281998	0.0655125	7.54575e-06	0.476024	0.149906	0.000363565	0.487754	0.233527	0.00724467
L-Threonic acid	0.857731	0.19001	0.144785	0.743186	0.301363	0.0967461	1.34069	0.565412	0.198903	1.24005	0.833139	0.531317	1.4215	0.650688	0.189543
Levoglucosan	0.78346	0.135194	0.00808901	0.426878	0.167356	4.48284e-05	0.283181	0.0866176	1.46699e-07	0.693621	0.122874	0.00062503	0.750292	0.0706475	0.00137671
Arachidic acid	0.932671	0.132928	0.300772	0.685838	0.128909	0.000819622	1.17705	0.211611	0.0782411	0.957212	0.110078	0.420924	1.10854	0.126208	0.120862
Decanoic acid	0.828545	0.231463	0.157525	0.551158	0.272585	0.0086656	0.7888	0.455776	0.336739	1.16656	0.253231	0.137837	1.22749	0.214399	0.0481774
Heptadecanoic acid	0.887463	0.111856	0.060164	0.436254	0.217927	0.000282407	0.923438	0.472261	0.725166	0.951584	0.0918625	0.284101	1.16347	0.106983	0.0126583
Heptadecanoic acid, glycerine-(1)-monoester	0.870309	0.115996	0.0358183	1.11503	0.45057	0.579915	1.42147	0.588056	0.138245	0.933495	0.0875228	0.129793	0.959444	0.0899462	0.403312
1-Monomyristin	0.862399	0.112356	0.0218874	0.887934	0.283214	0.397637	1.14894	0.278575	0.258545	0.926157	0.0628122	0.0272842	0.978486	0.0644514	0.510932
1-Monopalmitin	0.859848	0.0698371	0.00132577	1.0338	0.432276	0.864679	1.31546	0.452259	0.149428	0.87333	0.0535377	0.000436964	0.965468	0.032322	0.0820667
2-Monostearin	0.91669	0.144816	0.240309	1.22752	0.5824	0.400086	1.53982	0.803338	0.160555	0.928256	0.0975306	0.15082	0.985074	0.102237	0.794505
Myristic acid	0.839921	0.153675	0.0550136	0.419031	0.111715	5.74713e-06	0.82833	0.365449	0.324685	0.96696	0.114608	0.5452	1.10287	0.124332	0.139588
Nonanoic acid	0.911505	0.20874	0.38932	0.579993	0.219261	0.00458832	0.688372	0.500849	0.206219	1.08594	0.224397	0.387764	0.94357	0.176773	0.589799
Oleic acid	0.710756	0.157911	0.00684124	0.475155	0.163127	0.000237895	1.25395	0.692705	0.425243	1.22646	0.220251	0.0249185	1.66006	0.263941	9.60395e-05
Palmitic acid	0.860779	0.147335	0.0768347	0.381014	0.208471	0.000140368	0.964049	0.526822	0.881938	0.978984	0.110475	0.685712	1.18535	0.133069	0.0182776
Palmitoleic acid	0.516476	0.192331	0.00528752	0.474421	0.232522	0.00578231	1.78188	1.06908	0.107389	1.65734	0.523608	0.00289546	2.50237	0.714398	2.64877e-05
2-Palmitoylglycerol	0.890388	0.118328	0.0699528	1.19014	0.531628	0.441498	1.51078	0.729081	0.147027	0.941558	0.0766696	0.128081	0.988132	0.0766579	0.769843
Pentadecanoic acid	0.713267	0.126434	0.000943503	0.429649	0.174189	5.04812e-05	1.00612	0.469873	0.977349	0.970682	0.0884805	0.485912	1.25965	0.110438	0.000749897
Pentadecanoic acid, glycerine-(1)-monoester	0.88248	0.100012	0.0278312	1.03839	0.363133	0.817797	1.26275	0.384883	0.15636	0.942803	0.0763328	0.131111	0.99182	0.0941218	0.861484
Stearic acid	0.893711	0.14671	0.156679	0.388604	0.254135	0.000554349	0.896985	0.530629	0.674769	0.924839	0.106063	0.172616	1.08397	0.124626	0.226032
4-Aminobutanoic acid	9.36207	20.2361	0.0653683	1.27718	3.71305	0.858013	14.5095	35.2236	0.183965	246.033	481.873	2.05162e-06	288.234	560.822	5.59586e-11
Shikimate	0.839687	0.0957164	0.0044738	0.324545	0.102493	7.82853e-08	0.0649657	0.0390796	4.9142e-12	0.0557991	0.0228374	6.80503e-13	0.03558	0.00823136	1.20624e-10
Sinapinic acid	0.860758	0.259653	0.304009	0.407105	0.123275	0.000378194	0.239345	0.0761295	4.24157e-05	0.564227	0.157086	0.00328861	0.576	0.140479	0.0140045
Indole-3-acetonitrile	0.824119	0.147684	0.0411443	0.501191	0.271996	0.00383447	0.185428	0.0847005	5.47426e-07	0.382227	0.0929905	6.00397e-06	0.314882	0.0852173	4.30934e-05
Phenol	0.539809	0.167116	0.00438494	0.961045	0.576604	0.883876	2.20597	1.63939	0.112943	1.25147	0.528451	0.276296	1.15501	0.456902	0.490365
Benzoic acid	0.861333	0.213421	0.208034	1.05476	0.510682	0.814207	0.738744	0.42375	0.212915	1.07901	0.270303	0.514265	1.10912	0.194441	0.295755
Sebacic acid, di(4-octyl) ester	0.809286	0.138407	0.015721	1.48116	0.851002	0.232289	1.58915	0.947022	0.191938	0.928115	0.155291	0.334054	0.94261	0.0800458	0.258199
Results represent average and standard deviation of at least four independent replicates n>50.
Significant (p<0.05) differences are highlighted (yellow) and in bold for absolute change >1.5
