# Supplementary material for: Transcriptome, metabolome and suppressor analysis reveal an essential role for the ubiquitin-proteasome system in seedling chloroplast development
Source: BMC Plant Biol. 2022 Apr 8;22:183. doi: 10.1186/s12870-022-03536-6 (PMC8991883; doi:10.1186/s12870-022-03536-6)
Supplement: Supplementary file 1 — Additional file 1. [file 12870_2022_3536_MOESM1_ESM.zip › Table S6 Transcript differences RV86-5 sud vs RV86-5_1.xlsx]

## Sheet: Sheet1
BioC/R Results: RV_iVSsu_i.txt
Table1: Genes called significant under class1 < class2					suRV-induced > RV-induced
Table2: Genes called significant under class1 > class2					RV-induced > suRV-induced
$Table1
	gene.index	RP/Rsum	FC:(class1/class2)	pfp	P.value	FC
AT2G01520_at	5641	9.837	0.1641	0	0	6.09385
AT4G12550_at	14217	35.2895	0.254	0.007	0	3.93701
AT4G37410_at	16325	35.5088	0.2394	0.0047	0	4.17711
AT1G70850_at	4738	49.3959	0.2494	0.0065	0	4.00962
AT1G18980_at	1564	56.9667	0.2889	0.0056	0	3.46141
AT2G20670_at	6771	76.8553	0.3294	0.011	0	3.03582
AT2G01530_at	5642	78.2113	0.2969	0.01	0	3.36814
AT4G30170_at	15703	85.1209	0.3054	0.0118	0	3.27439
AT3G29410_at	11564	85.5039	0.3003	0.0109	0	3.33
AT4G38080_at	16376	87.6428	0.3803	0.0106	0	2.6295
AT5G09530_at	17250	88.8026	0.3836	0.0096	0	2.60688
AT3G25930_at	11268	91.0067	0.3022	0.009	0	3.30907
AT3G01420_at	9146	101.216	0.3438	0.0112	0	2.90867
AT2G23540_at	7017	106.677	0.4252	0.0126	0	2.35183
AT3G49960_at	12269	107.775	0.3235	0.0121	0	3.09119
AT1G69490_at	4623	111.596	0.3765	0.0122	0	2.65604
AT5G39610_at	19057	117.755	0.3718	0.0124	0	2.68962
AT2G18370_at	6569	130.2	0.3847	0.0159	0	2.59943
AT4G02270_at	13565	133.899	0.3421	0.0163	0	2.92312
AT4G33720_at	16014	150.058	0.3696	0.0217	0	2.70563
AT3G49780_at	12252	152.91	0.3735	0.022	0	2.67738
AT5G67400_at	21440	164.026	0.3634	0.0251	0	2.75179
AT5G63600_at	21087	173.623	0.344	0.0279	0	2.90698
AT1G02220_at	170	174.358	0.4426	0.027	0	2.25938
AT4G11650_at	14149	175.451	0.4218	0.0263	0	2.37079
AT2G46750_at	8989	176.055	0.3739	0.0253	0	2.67451
AT1G43160_at	2909	177.508	0.3526	0.0249	0	2.83607
AT3G50970_at	12352	182.261	0.3477	0.0259	0	2.87604
AT4G28040_at	15524	185.752	0.3975	0.0266	0	2.51572
AT5G22410_at	18236	192.539	0.3645	0.0289	0	2.74348
AT1G15380_at	1271	202.233	0.3567	0.0323	0	2.80348
AT4G15390_at	14455	206.53	0.3938	0.0332	0	2.53936
AT5G49080_at	19838	210.179	0.4076	0.0346	0.0001	2.45339
AT5G50760_at	19968	220.106	0.4068	0.0374	0.0001	2.45821
AT2G32270_at	7747	226.5	0.4239	0.0395	0.0001	2.35905
AT3G54040_at	12617	226.659	0.3944	0.0385	0.0001	2.5355
AT5G26280_at	18541	228.075	0.3863	0.038	0.0001	2.58866
AT1G30870_at	2424	228.426	0.3921	0.037	0.0001	2.55037
AT5G40590_at	19141	239.176	0.3893	0.0416	0.0001	2.56871
AT3G01190_at	9125	241.097	0.3943	0.0414	0.0001	2.53614
AT3G62040_at	13248	242.121	0.4255	0.0409	0.0001	2.35018
AT3G48100_at	12128	242.374	0.4715	0.0401	0.0001	2.12089
AT1G30135_at	2366	243.777	0.473	0.0396	0.0001	2.11416
AT1G73260_at	4938	250.98	0.4087	0.042	0.0001	2.44678
AT4G00680_at	13431	253.56	0.3933	0.0421	0.0001	2.54259
AT4G26010_at	15343	255.829	0.3948	0.0422	0.0001	2.53293
AT5G59530_at	20746	257.086	0.4652	0.0419	0.0001	2.14961
AT1G72920_at	4907	259.772	0.47	0.0422	0.0001	2.12766
AT1G22440_at	1843	260.378	0.4071	0.0415	0.0001	2.4564
AT3G14280_at	10264	260.401	0.4099	0.0407	0.0001	2.43962
AT4G34770_at	16105	261.529	0.4973	0.0404	0.0001	2.01086
AT1G18100_at	1494	261.76	0.4279	0.0397	0.0001	2.33699
AT3G14940_at	10322	262.426	0.4093	0.0392	0.0001	2.4432
AT3G58550_at	12977	269.676	0.4545	0.0417	0.0001	2.20022
AT1G13600_at	1119	269.696	0.4733	0.041	0.0001	2.11282
AT1G49860_at	3216	273.641	0.4529	0.0418	0.0001	2.20799
AT3G56710_at	12832	281.961	0.5297	0.0443	0.0001	1.88786
AT1G49570_at	3192	285.081	0.412	0.0447	0.0001	2.42718
AT5G44380_at	19442	286.289	0.4089	0.0445	0.0001	2.44559
AT4G04610_at	13755	303.65	0.4899	0.0513	0.0001	2.04123
AT3G29250_at	11547	305.234	0.4245	0.0513	0.0001	2.35571
AT4G17500_at	14653	305.314	0.4767	0.0505	0.0001	2.09776
AT5G17820_at	17931	306.091	0.408	0.0501	0.0001	2.45098
AT2G46690_at	8983	306.298	0.4611	0.0493	0.0001	2.16873
AT4G29270_at	15629	306.553	0.4077	0.0487	0.0001	2.45278
AT3G45710_at	11952	311.426	0.4241	0.05	0.0002	2.35793
AT3G12580_at	10093	313.29	0.5056	0.0501	0.0002	1.97785
AT5G48170_at	19758	314.727	0.5228	0.0499	0.0002	1.91278
AT3G14680_at	10299	318.639	0.4292	0.0511	0.0002	2.32992
AT4G25820_at	15326	322.416	0.4172	0.052	0.0002	2.39693
AT5G39670_at	19063	325.437	0.5602	0.0526	0.0002	1.78508
AT3G58700_at	12992	325.815	0.231	0.0521	0.0002	4.329
AT3G62680_at	13301	327.014	0.4231	0.0521	0.0002	2.36351
AT1G03850_at	301	329.953	0.4402	0.0529	0.0002	2.27169
AT3G21510_at	10904	332.259	0.4305	0.0534	0.0002	2.32288
AT5G66690_at	21379	335.977	0.4717	0.0542	0.0002	2.11999
AT5G13080_at	17520	338.495	0.4761	0.0544	0.0002	2.1004
AT2G48140_at	9105	340.034	0.5168	0.0543	0.0002	1.93498
AT5G59520_at	20745	341.23	0.4807	0.0542	0.0002	2.0803
AT3G21230_at	10881	344.491	0.5035	0.0549	0.0002	1.9861
AT5G13930_at	17594	346.288	0.5395	0.0549	0.0002	1.85357
AT2G43530_at	8715	349.293	0.5624	0.0557	0.0002	1.77809
AT4G00880_at	13451	351.006	0.4545	0.0559	0.0002	2.20022
AT1G05260_at	426	352.97	0.4421	0.0561	0.0002	2.26193
AT1G71030_at	4753	353.825	0.4638	0.0556	0.0002	2.1561
AT3G09220_at	9809	354.213	0.4501	0.0551	0.0002	2.22173
AT2G34810_at	7955	358.966	0.4228	0.0565	0.0002	2.36518
AT3G13610_at	10194	361.82	0.4661	0.0571	0.0002	2.14546
AT3G15500_at	10378	361.989	0.5087	0.0565	0.0002	1.9658
AT5G64510_at	21178	363.934	0.5176	0.0566	0.0002	1.93199
AT1G48690_at	3127	366.521	0.4745	0.0572	0.0002	2.10748
AT5G22890_at	18275	367.094	0.4953	0.0568	0.0002	2.01898
AT5G38030_at	18949	367.571	0.4491	0.0564	0.0002	2.22668
AT5G45080_at	19497	367.673	0.4696	0.0559	0.0002	2.12947
AT5G57540_at	20550	373.176	0.431	0.0577	0.0003	2.32019
AT3G26510_at	11319	374.149	0.4797	0.0575	0.0003	2.08464
AT3G52430_at	12479	376.762	0.5153	0.0578	0.0003	1.94062
AT1G07610_at	626	378.365	0.4693	0.058	0.0003	2.13083
AT5G58860_at	20683	379.219	0.5848	0.0578	0.0003	1.70999
AT3G16450_at	10458	381.456	0.4658	0.0581	0.0003	2.14684
AT4G05200_at	13805	383.662	0.4461	0.0586	0.0003	2.24165
AT5G49448_at	19870	384.07	0.4715	0.058	0.0003	2.12089
AT5G49450_at	19871	384.07	0.4715	0.058	0.0003	2.12089
AT1G01750_at	132	387.282	0.4404	0.0585	0.0003	2.27066
AT3G21710_at	10923	390.679	0.491	0.0593	0.0003	2.03666
AT1G34245_at	2699	392.653	0.5868	0.0596	0.0003	1.70416
AT4G29700_at	15664	401.418	0.4978	0.0628	0.0003	2.00884
AT5G62165_at	20972	401.741	0.4341	0.0623	0.0003	2.30362
AT1G80440_at	5554	403.615	0.5065	0.0626	0.0003	1.97433
AT1G52070_at	3385	404.198	0.5035	0.0624	0.0003	1.9861
AT1G72200_at	4847	409.174	0.4341	0.0641	0.0003	2.30362
AT3G26440_at	11313	409.239	0.5436	0.0635	0.0003	1.83959
AT2G27000_at	7306	410.237	0.4544	0.0635	0.0003	2.2007
AT2G47270_at	9030	415.092	0.4903	0.0652	0.0003	2.03957
AT4G21600_at	14976	415.969	0.4781	0.065	0.0003	2.09161
AT4G37940_at	16364	416.801	0.4982	0.0648	0.0003	2.00723
AT3G19030_at	10679	419.666	0.5616	0.0654	0.0004	1.78063
AT1G49310_at	3173	427.574	0.4836	0.0683	0.0004	2.06782
AT3G56400_at	12808	432.705	0.5405	0.0703	0.0004	1.85014
AT3G22600_at	10991	433.339	0.4713	0.0701	0.0004	2.12179
AT5G43580_at	19369	440.166	0.4664	0.0723	0.0004	2.14408
AT5G64100_at	21136	440.66	0.4445	0.0719	0.0004	2.24972
ATCG01000_at	21461	440.661	0.558	0.071	0.0004	1.79211
ATCG01130_at	21462	440.661	0.558	0.071	0.0004	1.79211
AT5G44420_at	19446	443.364	0.6928	0.0713	0.0004	1.44342
AT4G19430_at	14818	445.43	0.5455	0.0717	0.0004	1.83318
AT1G21910_at	1802	446.362	0.5516	0.0714	0.0004	1.81291
AT1G34510_at	2722	446.897	0.4446	0.0711	0.0004	2.24921
AT3G49160_at	12199	452.312	0.5861	0.0729	0.0004	1.70619
AT3G43800_at	11817	454.343	0.5162	0.0733	0.0004	1.93723
AT5G25280_at	18466	459.851	0.5121	0.0753	0.0005	1.95274
AT2G16720_at	6417	461.992	0.5149	0.0758	0.0005	1.94212
AT5G19890_at	18108	462.167	0.4877	0.0754	0.0005	2.05044
AT5G48175_at	19759	467.161	0.5291	0.0774	0.0005	1.89
AT5G35190_at	18787	469.999	0.4575	0.0785	0.0005	2.18579
AT5G47230_at	19670	470.837	0.5305	0.0782	0.0005	1.88501
AT4G03400_at	13668	471.238	0.5474	0.0778	0.0005	1.82682
AT2G28400_at	7428	471.434	0.5897	0.0774	0.0005	1.69578
AT2G29450_at	7515	473.567	0.576	0.078	0.0005	1.73611
AT5G52070_at	20087	473.849	0.5986	0.0776	0.0005	1.67056
AT1G48930_at	3143	478.409	0.4657	0.0795	0.0005	2.14731
AT5G64110_at	21137	479.495	0.5599	0.0794	0.0005	1.78603
AT1G14120_at	1160	483.012	0.5147	0.0804	0.0005	1.94288
AT3G27170_at	11380	488.374	0.5312	0.0822	0.0005	1.88253
AT5G20820_at	18184	495.086	0.5	0.085	0.0006	2
AT1G02900_at	223	498.239	0.4818	0.0861	0.0006	2.07555
AT4G33960_at	16033	501.987	0.6092	0.0874	0.0006	1.6415
AT3G15720_at	10398	503.703	0.6046	0.0879	0.0006	1.65399
AT5G10580_at	17335	505.386	0.4841	0.088	0.0006	2.06569
AT1G80840_at	5588	508.91	0.5049	0.0891	0.0006	1.98059
AT2G45430_at	8868	510.774	0.4871	0.0894	0.0006	2.05297
AT5G49170_at	19846	510.988	0.6001	0.0889	0.0006	1.66639
AT5G47990_at	19743	511.461	0.4682	0.0885	0.0006	2.13584
AT5G51440_at	20030	512.048	0.563	0.0883	0.0006	1.7762
AT4G30640_at	15744	513.116	0.5193	0.0882	0.0006	1.92567
AT5G54490_at	20295	515.681	0.5363	0.0889	0.0006	1.86463
AT4G01430_at	13496	518.373	0.6141	0.0894	0.0007	1.6284
AT5G48000_at	19744	521.964	0.4639	0.0905	0.0007	2.15564
AT5G55970_at	20424	528	0.6108	0.093	0.0007	1.6372
AT1G62980_at	4076	528.855	0.4787	0.0928	0.0007	2.08899
AT5G01210_at	16569	530.294	0.5991	0.0931	0.0007	1.66917
AT3G29780_at	11585	531.806	0.5175	0.0932	0.0007	1.93237
AT5G40510_at	19134	533.263	0.4967	0.0933	0.0007	2.01329
AT2G29330_at	7504	539.456	0.4723	0.0958	0.0007	2.1173
AT1G76590_at	5232	542.174	0.5288	0.0965	0.0007	1.89107
AT4G15210_at	14438	548.838	0.6257	0.0992	0.0008	1.59821
AT4G26220_at	15363	550.838	0.4919	0.0995	0.0008	2.03293
AT4G24380_at	15198	553.312	0.6382	0.1	0.0008	1.56691
$Table2
	gene.index	RP/Rsum	FC:(class1/class2)	pfp	P.value
AT3G19980_at	10767	9.9425	3.2951	0	0		S/T phosphatase EMB2736
AT5G65080_at	21231	16.7709	2.75	0	0
AT3G46230_at	11991	57.9438	2.5675	0.012	0
AT1G43590_at	2918	63.7865	2.2089	0.01	0
AT5G48350_at	19774	71.5239	2.253	0.0112	0
AT4G30380_at	15719	76.8136	2.6999	0.0107	0
AT1G15400_at	1273	79.4421	2.0342	0.0103	0
AT5G20790_at	18181	80.9293	2.3505	0.0095	0
AT3G29970_at	11592	87.9122	2.2854	0.0104	0
AT5G05250_at	16915	101.587	2.0577	0.0134	0
AT2G29500_at	7520	109.368	2.172	0.0138	0
AT1G73120_at	4925	109.391	2.1107	0.0127	0
AT4G31760_at	15837	110.507	1.9124	0.0126	0
AT2G11810_at	6167	128.566	2.0952	0.0173	0
AT1G43800_at	2935	131.15	2.3393	0.0172	0
AT5G26130_at	18528	146.802	1.7677	0.0225	0
AT1G62290_at	4019	150.679	1.8018	0.0221	0
AT1G70830_at	4736	157.251	1.8703	0.0232	0
AT1G47400_at	3031	159.281	2.1665	0.0225	0
AT5G21150_at	18215	170.605	1.7757	0.0255	0
AT3G05150_at	9479	198.656	1.886	0.0392	0
AT5G39520_at	19051	205.486	1.7016	0.0421	0
AT4G16370_at	14546	208.947	1.7308	0.0431	0
AT5G44580_at	19459	221.946	1.7149	0.049	0.0001
AT4G29370_at	15635	229.877	1.779	0.0531	0.0001
AT4G32630_at	15917	232.542	2.0378	0.0535	0.0001
AT5G10040_at	17292	234.903	2.2123	0.0533	0.0001
AT5G15360_at	17717	241.972	1.6573	0.0571	0.0001
AT1G74010_at	5004	247.422	1.6602	0.0588	0.0001
AT3G23450_at	11064	248.257	1.8944	0.0577	0.0001
AT4G08150_at	13894	254.193	1.7273	0.0594	0.0001
AT2G18420_at	6574	259.757	1.6584	0.0604	0.0001
AT5G57190_at	20519	274.935	1.8755	0.0691	0.0001
AT3G43920_at	11824	281.816	1.7202	0.0726	0.0001
AT1G19330_at	1596	290.551	1.9749	0.0771	0.0001
AT4G31020_at	15777	314.989	1.895	0.0941	0.0002
AT3G43190_at	11779	316.516	1.7634	0.0932	0.0002
AT3G04000_at	9375	319.725	1.5759	0.0932	0.0002
